# Supplementary material for: ﻿A new species of Odorrana Fei, Ye & Huang, 1990 (Amphibia, Anura, Ranidae) from central Guangxi, China with a discussion of the taxonomy of Odorrana (Bamburana)
Source: Zookeys. 2024 Jan 25;1190:131–52. doi: 10.3897/zookeys.1190.109886 (PMC10835719; doi:10.3897/zookeys.1190.109886)
Supplement: XML Treatment for Odorrana damingshanensis [file zookeys.1190.109886-treatment1.xml]

<!DOCTYPE tp:taxon-treatment
  PUBLIC "-//TaxonX//DTD Taxonomic Treatment Publishing DTD v0 20100105//EN" "tax-treatment-NSO.dtd">
<tp:taxon-treatment xmlns:tp="http://www.plazi.org/taxpub"><tp:treatment-meta><kwd-group><label>Taxon classification</label><kwd>
                <named-content content-type="kingdom">Animalia</named-content>
              </kwd><kwd>
                <named-content content-type="order">Anura</named-content>
              </kwd><kwd>
                <named-content content-type="family">Ranidae</named-content>
              </kwd></kwd-group><mixed-citation publication-type="journal"><person-group><name><surname>Chen</surname><given-names>Wei-Cai</given-names></name><name><surname>Mo</surname><given-names>Yun-Ming</given-names></name><name><surname>Lin</surname><given-names>Li</given-names></name><name><surname>Qin</surname><given-names>Kun</given-names></name></person-group><article-title>﻿A new species of <italic><tp:taxon-name><tp:taxon-name-part taxon-name-part-type="genus" reg="Odorrana">Odorrana</tp:taxon-name-part></tp:taxon-name></italic> Fei, Ye &amp; Huang, 1990 (<tp:taxon-name><tp:taxon-name-part taxon-name-part-type="class">Amphibia</tp:taxon-name-part></tp:taxon-name>, <tp:taxon-name><tp:taxon-name-part taxon-name-part-type="order">Anura</tp:taxon-name-part></tp:taxon-name>, <tp:taxon-name><tp:taxon-name-part taxon-name-part-type="family">Ranidae</tp:taxon-name-part></tp:taxon-name>) from central Guangxi, China with a discussion of the taxonomy of <italic><tp:taxon-name><tp:taxon-name-part taxon-name-part-type="genus" reg="Odorrana">Odorrana</tp:taxon-name-part></tp:taxon-name></italic> (<tp:taxon-name><tp:taxon-name-part taxon-name-part-type="genus" reg="Bamburana">Bamburana</tp:taxon-name-part></tp:taxon-name>)</article-title><source>Zookeys</source><day>25</day><month>01</month><year>2024</year><volume>1190</volume><fpage>131</fpage><lpage>152</lpage><pub-id pub-id-type="doi">10.3897/zookeys.1190.109886</pub-id></mixed-citation></tp:treatment-meta><tp:nomenclature><label>﻿</label><tp:taxon-name>
              <object-id xmlns:xlink="http://www.w3.org/1999/xlink" content-type="arpha" xlink:type="simple">34908253-4A07-518E-8547-9CC694376481</object-id>
              <tp:taxon-name-part taxon-name-part-type="genus" reg="Odorrana">Odorrana</tp:taxon-name-part>
              <tp:taxon-name-part taxon-name-part-type="species" reg="damingshanensis">damingshanensis</tp:taxon-name-part>
              <object-id xmlns:xlink="http://www.w3.org/1999/xlink" content-type="zoobank" xlink:type="simple">https://zoobank.org/448AD82C-76AE-4D51-88DF-D7790C2FC408</object-id>
            </tp:taxon-name><tp:taxon-status xmlns:xlink="http://www.w3.org/1999/xlink" xlink:type="simple">sp. nov.</tp:taxon-status><xref ref-type="fig" rid="F3">Figs 3</xref><xref ref-type="fig" rid="F4">, 4</xref></tp:nomenclature><tp:treatment-sec sec-type="type material" id="SECID0EHUCI"><title>Type material examined.</title><p><bold><italic>Holotype</italic>.</bold><abbrev xmlns:xlink="http://www.w3.org/1999/xlink" xlink:title="Nanning Normal University" id="ABBRID0ESUCI" xlink:type="simple">NNU</abbrev> 00690, adult male, from the Damingshan National Nature Reserve, Wuming District, Nanning City, Guangxi, China (<named-content xmlns:xlink="http://www.w3.org/1999/xlink" content-type="dwc:verbatimCoordinates" xlink:type="simple"><named-content content-type="geo-json" specific-use="{&#34;type&#34;:&#34;Point&#34;,&#34;coordinates&#34;:[108.486900,23.463700]}" id="NCID0EZUCI" xlink:type="simple">23.4637°N, 108.4869°E</named-content></named-content>; elevation 1159 m), collected by Weicai Chen on 25 April 2022. <bold><italic>Paratypes</italic>.</bold><abbrev xmlns:xlink="http://www.w3.org/1999/xlink" xlink:title="Nanning Normal University" id="ABBRID0ECVCI" xlink:type="simple">NNU</abbrev> 00689 and <abbrev xmlns:xlink="http://www.w3.org/1999/xlink" xlink:title="Nanning Normal University" id="ABBRID0EGVCI" xlink:type="simple">NNU</abbrev> 00691, adult males; <abbrev xmlns:xlink="http://www.w3.org/1999/xlink" xlink:title="Nanning Normal University" id="ABBRID0EKVCI" xlink:type="simple">NNU</abbrev> 00692 and <abbrev xmlns:xlink="http://www.w3.org/1999/xlink" xlink:title="Nanning Normal University" id="ABBRID0EOVCI" xlink:type="simple">NNU</abbrev> 00693, adult females, collected at the same site and time as the holotype.</p></tp:treatment-sec><tp:treatment-sec sec-type="diagnosis" id="SECID0ESVCI"><title>Diagnosis.</title><p>Based on both molecular analyses and specific morphological traits, these specimens were assigned to the genus <italic><tp:taxon-name><tp:taxon-name-part taxon-name-part-type="genus" reg="Odorrana">Odorrana</tp:taxon-name-part></tp:taxon-name></italic>. The distinguishing morphological characteristics of these species include dilated and tapering tips of the digits, disks with circummarginal grooves and a longer vertical diameter than horizontal diameter, fully webbed toes, the absence of a tarsal fold, a thick first finger with a distinct nuptial pad, sawtooth spinules on the upper lip, and well-defined dorsolateral folds (<xref ref-type="bibr" rid="B9">Fei et al. 2001</xref>, <xref ref-type="bibr" rid="B10">2005</xref>).</p><p><italic><tp:taxon-name><tp:taxon-name-part taxon-name-part-type="genus" reg="Odorrana">Odorrana</tp:taxon-name-part><tp:taxon-name-part taxon-name-part-type="species" reg="damingshanensis">damingshanensis</tp:taxon-name-part></tp:taxon-name></italic> sp. nov. can be distinguished from other species in its genus by the following combination of characters: (1) medium body size (<abbrev xmlns:xlink="http://www.w3.org/1999/xlink" xlink:title="snout-vent length, distance from the tip of snout to the posterior margin of vent" id="ABBRID0EUWCI" xlink:type="simple">SVL</abbrev> 52.3–54.8 mm in males and 74.8–81.2 mm in females); (2) <abbrev xmlns:xlink="http://www.w3.org/1999/xlink" xlink:title="snout-vent length, distance from the tip of snout to the posterior margin of vent" id="ABBRID0EYWCI" xlink:type="simple">SVL</abbrev> of female/<abbrev xmlns:xlink="http://www.w3.org/1999/xlink" xlink:title="snout-vent length, distance from the tip of snout to the posterior margin of vent" id="ABBRID0E3WCI" xlink:type="simple">SVL</abbrev> of male = 1.46; (3) sawtooth spinules on the upper lip; (4) snout obtusely rounded without significantly extending beyond the lower jaw; (5) well-defined dorsolateral folds; (6) horny tubercles on the rear of the back; (7) presence of outer metatarsal tubercles; (8) absence of a supratympanic fold; (9) highly dilated nuptial pad with velvety spinules on the dorsolateral surface of Finger I; (10) distinct expansion of the tips of the second, third, and fourth fingers, with the first slightly enlarged; expanded tips of the toes with distinct circummarginal grooves; (11) distinct maxillary gland with tiny spines; and (12) external lateral vocal sac (Fig. <xref ref-type="fig" rid="F3">3A–I</xref>).</p><fig id="F3" position="float" orientation="portrait"><object-id xmlns:xlink="http://www.w3.org/1999/xlink" content-type="doi" xlink:type="simple">10.3897/zookeys.1190.109886.figure3</object-id><object-id xmlns:xlink="http://www.w3.org/1999/xlink" content-type="arpha" xlink:type="simple">43B39089-EFCA-5405-9066-B9FDCA559EA7</object-id><label>Figure 3.</label><caption><p>The holotype of <tp:taxon-name><tp:taxon-name-part taxon-name-part-type="genus" reg="Odorrana">O.</tp:taxon-name-part> (<tp:taxon-name-part taxon-name-part-type="subgenus" reg="Bamburana">B.</tp:taxon-name-part>) <tp:taxon-name-part taxon-name-part-type="species" reg="damingshanensis">damingshanensis</tp:taxon-name-part></tp:taxon-name> sp. nov. (<abbrev xmlns:xlink="http://www.w3.org/1999/xlink" xlink:title="Nanning Normal University" id="ABBRID0E1XCI" xlink:type="simple">NNU</abbrev> 00690) <bold>A</bold> dorsal view <bold>B</bold> ventral view <bold>C</bold> dorsolateral view <bold>D</bold> rear of the back with horny tubercles and dorsal view of thighs <bold>E</bold> ventral view of hand <bold>F</bold> nuptial pad with velvety spinules <bold>G</bold> ventral view of snout <bold>H</bold> ventral view of foot, and <bold>I</bold> external lateral vocal sac and tiny spines on maxillary glands.</p></caption><graphic xmlns:xlink="http://www.w3.org/1999/xlink" xlink:href="zookeys-1190-131_article-109886__-g003.jpg" position="float" orientation="portrait" xlink:type="simple" id="oo_973871.jpg"><uri content-type="original_file" xlink:type="simple">https://binary.pensoft.net/fig/973871</uri></graphic></fig></tp:treatment-sec><tp:treatment-sec sec-type="description" id="SECID0EVYCI"><title>Description of holotype.</title><p>Head longer than wide (<abbrev xmlns:xlink="http://www.w3.org/1999/xlink" xlink:title="head length, distance from the tip of snout to the rear of jaw" id="ABBRID0E2YCI" xlink:type="simple">HDL</abbrev>/<abbrev xmlns:xlink="http://www.w3.org/1999/xlink" xlink:title="maximum head width, the greatest width between the left and right articulations of jaw" id="ABBRID0E6YCI" xlink:type="simple">HDW</abbrev> = 1.23); snout obtusely rounded in dorsal view, but not strongly projecting beyond margin of lower jaw (Fig. <xref ref-type="fig" rid="F3">3G</xref>); canthus rostral distinct, loreal region concave; nostrils oval, oblique, and closer to tip of snout than eye; upper lip with sawtooth spinules (Fig. <xref ref-type="fig" rid="F3">3G</xref>); eye diameter less than snout length (<abbrev xmlns:xlink="http://www.w3.org/1999/xlink" xlink:title="eye diameter, horizontally from the anterior to posterior corner of eye" id="ABBRID0ELZCI" xlink:type="simple">EYE</abbrev>/<abbrev xmlns:xlink="http://www.w3.org/1999/xlink" xlink:title="snout length, distance from the tip of snout to the anterior corner of eye" id="ABBRID0EPZCI" xlink:type="simple">SNT</abbrev> = 0.88); interorbital region flat with a pineal; interorbital distance less than eye diameter (<abbrev xmlns:xlink="http://www.w3.org/1999/xlink" xlink:title="interorbital distance, the shortest distance between the anterior corners of orbits" id="ABBRID0ETZCI" xlink:type="simple">IOD</abbrev>/<abbrev xmlns:xlink="http://www.w3.org/1999/xlink" xlink:title="eye diameter, horizontally from the anterior to posterior corner of eye" id="ABBRID0EXZCI" xlink:type="simple">EYE</abbrev> = 0.75); internostril distance less than eye diameter (<abbrev xmlns:xlink="http://www.w3.org/1999/xlink" xlink:title="internarial space, the shortest distance between the inner margins of nostrils" id="ABBRID0E2ZCI" xlink:type="simple">IN</abbrev>/<abbrev xmlns:xlink="http://www.w3.org/1999/xlink" xlink:title="eye diameter, horizontally from the anterior to posterior corner of eye" id="ABBRID0E6ZCI" xlink:type="simple">EYE</abbrev> = 0.88); tympanum distinct, rounded, 57% eye diameter, slightly concave relative to skin of temporal region; supratympanic fold absent; vomerine teeth on two oblique ridges, closed each other than choana; tongue elongated, deeply notched posteriorly; pupil horizontally oval; and external lateral vocal sac (Fig. <xref ref-type="fig" rid="F3">3I</xref>).</p><p>Forelimbs stout, relative length of fingers II &lt; IV &lt; I &lt; III; tips of the second, third and fourth distinctly expanded, but the first slightly enlarged; tips of all fingers with circummarginal grooves; Finger III disk width less than tympanum diameter (FD<sub>3</sub>/<abbrev xmlns:xlink="http://www.w3.org/1999/xlink" xlink:title="tympanum diameter" id="ABBRID0EL1CI" xlink:type="simple">TMP</abbrev> = 0.62); finger webbing absent; subarticular tubercles prominent, rounded, formula 1, 1, 2, 2; inner and outer palmar tubercles distinct; nuptial pad on lateral surface of Finger I strongly dilated with velvety spinules, extending from hand base to level of subarticular tubercle (Fig. <xref ref-type="fig" rid="F3">3E, F</xref>). Tips of toes expanded, with distinct circummarginal grooves; relative length of toes I &lt; II &lt; III ≈ V &lt; IV; toes entirely webbed; subarticular tubercles distinct, rounded, formula 1, 1, 2, 3, 2; inner metatarsal tubercle elongated; outer metatarsal tubercle conical (Fig. <xref ref-type="fig" rid="F3">3H</xref>).</p><p>Body surface shagreened; rear of the back with horny tubercles; ventral surface of venter, forelimbs, and thighs smooth; flanks shagreened; dorsal of forelimbs and hindlimbs shagreened, and hindlimbs with sparse tubercles; two distinct maxillary glands with tiny spinules (Fig. <xref ref-type="fig" rid="F3">3I</xref>).</p></tp:treatment-sec><tp:treatment-sec sec-type="Coloration in life" id="SECID0E41CI"><title>Coloration in life.</title><p>Dorsum grey-beige, with irregular grass-green blotches; a discrete darker brown stripe from tip of snout, across canthus rostral, along the inferior dorsolateral fold, finally ending at the anterior of groin; pineal gland grass-green; cream white stripe from anterior of upper lip to maxillary glands; tympanic region brown, some creamy white tubercles around the tympanum; the upper part of belly, chest, and throat with irregular grey cloud, but the lower part of belly creamy white without spots; ventral surface of thighs and forelimbs incarnadine without spots; forelimbs and hindlimbs with pale brown crossbars, three on lower arm, four on thigh and four on tibia; pupil black with orange border; iris creamy yellow, but the posterior iris pale jacinth; and velvety nuptial pad creamy white (Fig. <xref ref-type="fig" rid="F3">3A–I</xref>).</p></tp:treatment-sec><tp:treatment-sec sec-type="Coloration in preservative" id="SECID0EH2CI"><title>Coloration in preservative.</title><p>Dorsum brown; bars on forelimbs and hindlimbs darker brown; horny tubercles on the rear of the back turned into creamy white; creamy white nuptial pad turned into grey; the upper part of belly, throat, and chest with brown cloud; the lower part of belly immaculate creamy white; the ventral surface of the hindlimbs creamy yellow; external lateral vocal sac pale green and projecting distinctly (Fig. <xref ref-type="fig" rid="F3">3I</xref>).</p></tp:treatment-sec><tp:treatment-sec sec-type="etymology" id="SECID0ER2CI"><title>Etymology.</title><p>The specific name of this species, <italic><tp:taxon-name><tp:taxon-name-part taxon-name-part-type="genus" reg="Odorrana"/><tp:taxon-name-part taxon-name-part-type="species" reg="damingshanensis">damingshanensis</tp:taxon-name-part></tp:taxon-name></italic>, is derived from its discovery locality, Damingshan National Nature Reserve. In English, it is suggested to be called the Damingshan Bamboo-leaf Frog. In Chinese, it is known as大明山竹叶蛙(Dà Míng Shān Zhú Yè Wā).</p></tp:treatment-sec><tp:treatment-sec sec-type="distribution" id="SECID0EB3CI"><title>Distribution and ecology.</title><p><italic><tp:taxon-name><tp:taxon-name-part taxon-name-part-type="genus" reg="Odorrana">Odorrana</tp:taxon-name-part><tp:taxon-name-part taxon-name-part-type="species" reg="damingshanensis">damingshanensis</tp:taxon-name-part></tp:taxon-name></italic> sp. nov. is a newly discovered species found in the Damingshan National Nature Reserve, located in Wuming District, Nanning City, Guangxi, China. This species was observed near slow-flowing rocky streams, which were ~ 2–3 m wide and 10–30 cm deep (Fig. <xref ref-type="fig" rid="F1">1B</xref>). The frogs were often seen sitting on rocks, and interestingly, one specimen (<abbrev xmlns:xlink="http://www.w3.org/1999/xlink" xlink:title="Nanning Normal University" id="ABBRID0EW3CI" xlink:type="simple">NNU</abbrev> 00691) was found on a leaf near a stream, while another specimen (<abbrev xmlns:xlink="http://www.w3.org/1999/xlink" xlink:title="Nanning Normal University" id="ABBRID0E13CI" xlink:type="simple">NNU</abbrev> 00693) was perched on a dry branch above a stream. The surrounding vegetation in the area consists of evergreen forest, and the elevation is ~ 1200 m with an ambient temperature of 20 °C in April. During the survey, no advertisement calls were heard; however, both female specimens were gravid, carrying creamy yellow eggs without black poles (Fig. <xref ref-type="fig" rid="F4">4A</xref>). Additionally, amplexus behavior was observed when males encountered females indoors (Fig. <xref ref-type="fig" rid="F4">4B</xref>). The breeding season of <italic><tp:taxon-name><tp:taxon-name-part taxon-name-part-type="genus" reg="Odorrana">O.</tp:taxon-name-part><tp:taxon-name-part taxon-name-part-type="species" reg="damingshanensis">damingshanensis</tp:taxon-name-part></tp:taxon-name></italic> sp. nov. is speculated to occur between April and May. Other sympatric species in the area include <italic><tp:taxon-name><tp:taxon-name-part taxon-name-part-type="genus" reg="Gracixalus">Gracixalus</tp:taxon-name-part><tp:taxon-name-part taxon-name-part-type="species" reg="jinxiuensis">jinxiuensis</tp:taxon-name-part></tp:taxon-name></italic> and <italic><tp:taxon-name><tp:taxon-name-part taxon-name-part-type="genus" reg="Quasipaa">Quasipaa</tp:taxon-name-part><tp:taxon-name-part taxon-name-part-type="species" reg="shini">shini</tp:taxon-name-part></tp:taxon-name></italic>.</p><fig id="F4" position="float" orientation="portrait"><object-id xmlns:xlink="http://www.w3.org/1999/xlink" content-type="doi" xlink:type="simple">10.3897/zookeys.1190.109886.figure4</object-id><object-id xmlns:xlink="http://www.w3.org/1999/xlink" content-type="arpha" xlink:type="simple">8851AE6D-1F33-52A6-9732-D54510364FEB</object-id><label>Figure 4.</label><caption><p><bold>A</bold> female with creamy yellow eggs without pigmented poles <bold>B</bold> amplexus <bold>C</bold> dorsal view of <abbrev xmlns:xlink="http://www.w3.org/1999/xlink" xlink:title="Nanning Normal University" id="ABBRID0EV5CI" xlink:type="simple">NNU</abbrev> 00691 <bold>D</bold> dorsal view of <abbrev xmlns:xlink="http://www.w3.org/1999/xlink" xlink:title="Nanning Normal University" id="ABBRID0E25CI" xlink:type="simple">NNU</abbrev> 00689 <bold>E</bold> dorsal view of <abbrev xmlns:xlink="http://www.w3.org/1999/xlink" xlink:title="Nanning Normal University" id="ABBRID0EB6CI" xlink:type="simple">NNU</abbrev> 00692 <bold>F</bold> dorsal view of <abbrev xmlns:xlink="http://www.w3.org/1999/xlink" xlink:title="Nanning Normal University" id="ABBRID0EH6CI" xlink:type="simple">NNU</abbrev> 00693 <bold>G</bold> dorsolateral view of <tp:taxon-name><tp:taxon-name-part taxon-name-part-type="genus" reg="Odorrana">O.</tp:taxon-name-part> (<tp:taxon-name-part taxon-name-part-type="subgenus" reg="Bamburana">B.</tp:taxon-name-part>) <tp:taxon-name-part taxon-name-part-type="species" reg="yentuensis">yentuensis</tp:taxon-name-part></tp:taxon-name> (NHMG1401036, adult male) <bold>H</bold> dorsolateral view of <tp:taxon-name><tp:taxon-name-part taxon-name-part-type="genus" reg="Odorrana">O.</tp:taxon-name-part> (<tp:taxon-name-part taxon-name-part-type="subgenus" reg="Bamburana">B.</tp:taxon-name-part>) <tp:taxon-name-part taxon-name-part-type="species" reg="versabilis">versabilis</tp:taxon-name-part></tp:taxon-name> (NNU00638, adult male) <bold>I</bold> dorsal view of <tp:taxon-name><tp:taxon-name-part taxon-name-part-type="genus" reg="Odorrana">O.</tp:taxon-name-part> (<tp:taxon-name-part taxon-name-part-type="subgenus" reg="Bamburana">B.</tp:taxon-name-part>) <tp:taxon-name-part taxon-name-part-type="species" reg="nasica">nasica</tp:taxon-name-part></tp:taxon-name> (NNU00663, adult female) <bold>J</bold> dorsolateral view of <tp:taxon-name><tp:taxon-name-part taxon-name-part-type="genus" reg="Odorrana">O.</tp:taxon-name-part> (<tp:taxon-name-part taxon-name-part-type="subgenus" reg="Bamburana">B.</tp:taxon-name-part>) <tp:taxon-name-part taxon-name-part-type="species" reg="trankieni">trankieni</tp:taxon-name-part></tp:taxon-name> (NHMG141107, adult male).</p></caption><graphic xmlns:xlink="http://www.w3.org/1999/xlink" xlink:href="zookeys-1190-131_article-109886__-g004.jpg" position="float" orientation="portrait" xlink:type="simple" id="oo_973872.jpg"><uri content-type="original_file" xlink:type="simple">https://binary.pensoft.net/fig/973872</uri></graphic></fig></tp:treatment-sec><tp:treatment-sec sec-type="Sexual dimorphism and variation" id="SECID0EQBDI"><title>Sexual dimorphism and variation.</title><p>The measurements of <italic><tp:taxon-name><tp:taxon-name-part taxon-name-part-type="genus" reg="Odorrana">O.</tp:taxon-name-part><tp:taxon-name-part taxon-name-part-type="species" reg="damingshanensis">damingshanensis</tp:taxon-name-part></tp:taxon-name></italic> sp. nov. are provided in Table <xref ref-type="table" rid="T3">3</xref>. Females of this species were observed to be significantly larger than males in terms of <abbrev xmlns:xlink="http://www.w3.org/1999/xlink" xlink:title="snout-vent length, distance from the tip of snout to the posterior margin of vent" id="ABBRID0EFCDI" xlink:type="simple">SVL</abbrev>, with a ratio of 1.46. The specimens show variation in dorsal colors: <abbrev xmlns:xlink="http://www.w3.org/1999/xlink" content-type="institution" xlink:title="Nanning Normal University" id="ABBRID0EJCDI" xlink:type="simple">NNU</abbrev> 00691 displays a grass green coloration with brown blotches (Fig. <xref ref-type="fig" rid="F4">4C</xref>), while <abbrev xmlns:xlink="http://www.w3.org/1999/xlink" xlink:title="Nanning Normal University" id="ABBRID0ERCDI" xlink:type="simple">NNU</abbrev> 00689 exhibits a pale beige coloration with grass green blotches (Fig. <xref ref-type="fig" rid="F4">4D</xref>). Males have a higher density of horny tubercles on the rear of their backs compared to females (Fig. <xref ref-type="fig" rid="F4">4C–F</xref>).</p><table-wrap id="T3" position="float" orientation="portrait"><label>Table 3.</label><caption><p>Measurements of <tp:taxon-name><tp:taxon-name-part taxon-name-part-type="genus" reg="Odorrana">O.</tp:taxon-name-part> (<tp:taxon-name-part taxon-name-part-type="subgenus" reg="Bamburana">B.</tp:taxon-name-part>) <tp:taxon-name-part taxon-name-part-type="species" reg="damingshanensis">damingshanensis</tp:taxon-name-part></tp:taxon-name> sp. nov. (in mm). Abbreviations are defined in the text.</p></caption><table id="TID0EOCAK" rules="all"><tbody><tr><th rowspan="1" colspan="1">Characters</th><th rowspan="1" colspan="1"><abbrev xmlns:xlink="http://www.w3.org/1999/xlink" xlink:title="Nanning Normal University" id="ABBRID0EAEDI" xlink:type="simple">NNU</abbrev> 00689</th><th rowspan="1" colspan="1"><abbrev xmlns:xlink="http://www.w3.org/1999/xlink" xlink:title="Nanning Normal University" id="ABBRID0EIEDI" xlink:type="simple">NNU</abbrev> 00690</th><th rowspan="1" colspan="1"><abbrev xmlns:xlink="http://www.w3.org/1999/xlink" xlink:title="Nanning Normal University" id="ABBRID0EQEDI" xlink:type="simple">NNU</abbrev> 00691</th><th rowspan="1" colspan="1"><abbrev xmlns:xlink="http://www.w3.org/1999/xlink" xlink:title="Nanning Normal University" id="ABBRID0EYEDI" xlink:type="simple">NNU</abbrev> 00692</th><th rowspan="1" colspan="1"><abbrev xmlns:xlink="http://www.w3.org/1999/xlink" xlink:title="Nanning Normal University" id="ABBRID0EAFDI" xlink:type="simple">NNU</abbrev> 00693</th></tr><tr><td rowspan="1" colspan="1">Sex</td><td rowspan="1" colspan="1">Male</td><td rowspan="1" colspan="1">Male</td><td rowspan="1" colspan="1">Male</td><td rowspan="1" colspan="1">Female</td><td rowspan="1" colspan="1">Female</td></tr><tr><td rowspan="1" colspan="1">
                      <abbrev xmlns:xlink="http://www.w3.org/1999/xlink" xlink:title="snout-vent length, distance from the tip of snout to the posterior margin of vent" id="ABBRID0E3FDI" xlink:type="simple">SVL</abbrev>
                    </td><td rowspan="1" colspan="1">52.3</td><td rowspan="1" colspan="1">54.8</td><td rowspan="1" colspan="1">52.8</td><td rowspan="1" colspan="1">74.8</td><td rowspan="1" colspan="1">81.2</td></tr><tr><td rowspan="1" colspan="1">
                      <abbrev xmlns:xlink="http://www.w3.org/1999/xlink" xlink:title="head length, distance from the tip of snout to the rear of jaw" id="ABBRID0EUGDI" xlink:type="simple">HDL</abbrev>
                    </td><td rowspan="1" colspan="1">19.2</td><td rowspan="1" colspan="1">20.4</td><td rowspan="1" colspan="1">18.0</td><td rowspan="1" colspan="1">25.5</td><td rowspan="1" colspan="1">27.4</td></tr><tr><td rowspan="1" colspan="1">
                      <abbrev xmlns:xlink="http://www.w3.org/1999/xlink" xlink:title="maximum head width, the greatest width between the left and right articulations of jaw" id="ABBRID0EMHDI" xlink:type="simple">HDW</abbrev>
                    </td><td rowspan="1" colspan="1">16.0</td><td rowspan="1" colspan="1">16.6</td><td rowspan="1" colspan="1">16.6</td><td rowspan="1" colspan="1">23.1</td><td rowspan="1" colspan="1">25.9</td></tr><tr><td rowspan="1" colspan="1">
                      <abbrev xmlns:xlink="http://www.w3.org/1999/xlink" xlink:title="snout length, distance from the tip of snout to the anterior corner of eye" id="ABBRID0EEIDI" xlink:type="simple">SNT</abbrev>
                    </td><td rowspan="1" colspan="1">7.7</td><td rowspan="1" colspan="1">7.8</td><td rowspan="1" colspan="1">7.7</td><td rowspan="1" colspan="1">11.1</td><td rowspan="1" colspan="1">11.6</td></tr><tr><td rowspan="1" colspan="1">
                      <abbrev xmlns:xlink="http://www.w3.org/1999/xlink" xlink:title="eye-nostril distance, distance from the anterior of eye to nostril" id="ABBRID0E3IDI" xlink:type="simple">EN</abbrev>
                    </td><td rowspan="1" colspan="1">4.0</td><td rowspan="1" colspan="1">4.3</td><td rowspan="1" colspan="1">4.2</td><td rowspan="1" colspan="1">5.2</td><td rowspan="1" colspan="1">5.7</td></tr><tr><td rowspan="1" colspan="1">
                      <abbrev xmlns:xlink="http://www.w3.org/1999/xlink" xlink:title="eye diameter, horizontally from the anterior to posterior corner of eye" id="ABBRID0EUJDI" xlink:type="simple">EYE</abbrev>
                    </td><td rowspan="1" colspan="1">6.4</td><td rowspan="1" colspan="1">6.9</td><td rowspan="1" colspan="1">6.6</td><td rowspan="1" colspan="1">8.8</td><td rowspan="1" colspan="1">8.3</td></tr><tr><td rowspan="1" colspan="1">
                      <abbrev xmlns:xlink="http://www.w3.org/1999/xlink" xlink:title="internarial space, the shortest distance between the inner margins of nostrils" id="ABBRID0EMKDI" xlink:type="simple">IN</abbrev>
                    </td><td rowspan="1" colspan="1">5.7</td><td rowspan="1" colspan="1">6.1</td><td rowspan="1" colspan="1">6.2</td><td rowspan="1" colspan="1">8.4</td><td rowspan="1" colspan="1">8.1</td></tr><tr><td rowspan="1" colspan="1">
                      <abbrev xmlns:xlink="http://www.w3.org/1999/xlink" xlink:title="interorbital distance, the shortest distance between the anterior corners of orbits" id="ABBRID0EELDI" xlink:type="simple">IOD</abbrev>
                    </td><td rowspan="1" colspan="1">4.9</td><td rowspan="1" colspan="1">5.2</td><td rowspan="1" colspan="1">5.2</td><td rowspan="1" colspan="1">7.5</td><td rowspan="1" colspan="1">7.4</td></tr><tr><td rowspan="1" colspan="1">
                      <abbrev xmlns:xlink="http://www.w3.org/1999/xlink" xlink:title="tympanum diameter" id="ABBRID0E3LDI" xlink:type="simple">TMP</abbrev>
                    </td><td rowspan="1" colspan="1">3.7</td><td rowspan="1" colspan="1">3.9</td><td rowspan="1" colspan="1">3.8</td><td rowspan="1" colspan="1">5.0</td><td rowspan="1" colspan="1">4.7</td></tr><tr><td rowspan="1" colspan="1">
                      <abbrev xmlns:xlink="http://www.w3.org/1999/xlink" xlink:title="tympanum-eye distance, from the anterior edge of tympanum to the posterior corner of eye" id="ABBRID0EUMDI" xlink:type="simple">TEY</abbrev>
                    </td><td rowspan="1" colspan="1">1.9</td><td rowspan="1" colspan="1">2.1</td><td rowspan="1" colspan="1">1.7</td><td rowspan="1" colspan="1">2.8</td><td rowspan="1" colspan="1">3.0</td></tr><tr><td rowspan="1" colspan="1">
                      <abbrev xmlns:xlink="http://www.w3.org/1999/xlink" xlink:title="tibia length, distance from knee to tarsus" id="ABBRID0EMNDI" xlink:type="simple">TIB</abbrev>
                    </td><td rowspan="1" colspan="1">30.3</td><td rowspan="1" colspan="1">32.1</td><td rowspan="1" colspan="1">32.5</td><td rowspan="1" colspan="1">44.2</td><td rowspan="1" colspan="1">48.9</td></tr><tr><td rowspan="1" colspan="1">
                      <abbrev xmlns:xlink="http://www.w3.org/1999/xlink" xlink:title="thigh length, distance from vent to knee" id="ABBRID0EEODI" xlink:type="simple">THL</abbrev>
                    </td><td rowspan="1" colspan="1">27.0</td><td rowspan="1" colspan="1">29.3</td><td rowspan="1" colspan="1">28.2</td><td rowspan="1" colspan="1">39.4</td><td rowspan="1" colspan="1">44.0</td></tr><tr><td rowspan="1" colspan="1">
                      <abbrev xmlns:xlink="http://www.w3.org/1999/xlink" xlink:title="pes length, distance from the tip of the fourth toe to the base of the inner metatarsal tubercles" id="ABBRID0E3ODI" xlink:type="simple">PL</abbrev>
                    </td><td rowspan="1" colspan="1">29.5</td><td rowspan="1" colspan="1">29.3</td><td rowspan="1" colspan="1">28.7</td><td rowspan="1" colspan="1">41.4</td><td rowspan="1" colspan="1">43.7</td></tr><tr><td rowspan="1" colspan="1">
                      <abbrev xmlns:xlink="http://www.w3.org/1999/xlink" xlink:title="forelimb length, distance from elbow to the tip of the third finger" id="ABBRID0EUPDI" xlink:type="simple">FLL</abbrev>
                    </td><td rowspan="1" colspan="1">23.0</td><td rowspan="1" colspan="1">25.4</td><td rowspan="1" colspan="1">25.2</td><td rowspan="1" colspan="1">35.7</td><td rowspan="1" colspan="1">38.6</td></tr><tr><td rowspan="1" colspan="1">
                      <abbrev xmlns:xlink="http://www.w3.org/1999/xlink" xlink:title="manus length, distance from the tip of the third digit to the base of tubercle on prepollex" id="ABBRID0EMQDI" xlink:type="simple">ML</abbrev>
                    </td><td rowspan="1" colspan="1">13.6</td><td rowspan="1" colspan="1">14.6</td><td rowspan="1" colspan="1">14.0</td><td rowspan="1" colspan="1">21.1</td><td rowspan="1" colspan="1">23.5</td></tr><tr><td rowspan="1" colspan="1">FD<sub>3</sub></td><td rowspan="1" colspan="1">2.1</td><td rowspan="1" colspan="1">2.4</td><td rowspan="1" colspan="1">2.2</td><td rowspan="1" colspan="1">3.1</td><td rowspan="1" colspan="1">3.4</td></tr><tr><td rowspan="1" colspan="1">TD<sub>4</sub></td><td rowspan="1" colspan="1">1.8</td><td rowspan="1" colspan="1">2.0</td><td rowspan="1" colspan="1">1.8</td><td rowspan="1" colspan="1">2.6</td><td rowspan="1" colspan="1">2.8</td></tr></tbody></table></table-wrap></tp:treatment-sec><tp:treatment-sec sec-type="comparisons" id="SECID0EJSDI"><title>Comparisons.</title><p><italic><tp:taxon-name><tp:taxon-name-part taxon-name-part-type="genus" reg="Odorrana">Odorrana</tp:taxon-name-part><tp:taxon-name-part taxon-name-part-type="species" reg="damingshanensis">damingshanensis</tp:taxon-name-part></tp:taxon-name></italic> sp. nov. shares morphological similarities with closely phylogenetically related species, including <italic><tp:taxon-name><tp:taxon-name-part taxon-name-part-type="genus" reg="Odorrana">O.</tp:taxon-name-part><tp:taxon-name-part taxon-name-part-type="species" reg="exiliversabilis">exiliversabilis</tp:taxon-name-part></tp:taxon-name></italic>, <italic><tp:taxon-name><tp:taxon-name-part taxon-name-part-type="genus" reg="Odorrana">O.</tp:taxon-name-part><tp:taxon-name-part taxon-name-part-type="species" reg="nasica">nasica</tp:taxon-name-part></tp:taxon-name></italic>, <italic><tp:taxon-name><tp:taxon-name-part taxon-name-part-type="genus" reg="Odorrana">O.</tp:taxon-name-part><tp:taxon-name-part taxon-name-part-type="species" reg="nasuta">nasuta</tp:taxon-name-part></tp:taxon-name></italic>, <italic><tp:taxon-name><tp:taxon-name-part taxon-name-part-type="genus" reg="Odorrana">O.</tp:taxon-name-part><tp:taxon-name-part taxon-name-part-type="species" reg="tormota">tormota</tp:taxon-name-part></tp:taxon-name></italic>, <italic><tp:taxon-name><tp:taxon-name-part taxon-name-part-type="genus" reg="Odorrana">O.</tp:taxon-name-part><tp:taxon-name-part taxon-name-part-type="species" reg="trankieni">trankieni</tp:taxon-name-part></tp:taxon-name></italic>, <italic><tp:taxon-name><tp:taxon-name-part taxon-name-part-type="genus" reg="Odorrana">O.</tp:taxon-name-part><tp:taxon-name-part taxon-name-part-type="species" reg="versabilis">versabilis</tp:taxon-name-part></tp:taxon-name></italic>, and <italic><tp:taxon-name><tp:taxon-name-part taxon-name-part-type="genus" reg="Odorrana">O.</tp:taxon-name-part><tp:taxon-name-part taxon-name-part-type="species" reg="yentuensis">yentuensis</tp:taxon-name-part></tp:taxon-name></italic> (Fig. <xref ref-type="fig" rid="F4">4G–J</xref>, Table <xref ref-type="table" rid="T2">2</xref>). These similarities can be observed in its protruding snout, slender limbs, sawtooth spinules on the upper lip, and distinct dorsolateral folds. However, <italic><tp:taxon-name><tp:taxon-name-part taxon-name-part-type="genus" reg="Odorrana">O.</tp:taxon-name-part><tp:taxon-name-part taxon-name-part-type="species" reg="damingshanensis">damingshanensis</tp:taxon-name-part></tp:taxon-name></italic> sp. nov. can be distinguished from <italic><tp:taxon-name><tp:taxon-name-part taxon-name-part-type="genus" reg="Odorrana">O.</tp:taxon-name-part><tp:taxon-name-part taxon-name-part-type="species" reg="exiliversabilis">exiliversabilis</tp:taxon-name-part></tp:taxon-name></italic> by the noticeably larger body size in females (<abbrev xmlns:xlink="http://www.w3.org/1999/xlink" xlink:title="snout-vent length, distance from the tip of snout to the posterior margin of vent" id="ABBRID0EFWDI" xlink:type="simple">SVL</abbrev> 74.8–81.2 mm vs <abbrev xmlns:xlink="http://www.w3.org/1999/xlink" xlink:title="snout-vent length, distance from the tip of snout to the posterior margin of vent" id="ABBRID0EJWDI" xlink:type="simple">SVL</abbrev> 51.8–61.8 mm); presence of horny tubercles on the rear of the back (vs absence); and presence of an external lateral vocal sac (vs an internal subgular vocal sac) (<xref ref-type="bibr" rid="B9">Fei et al. 2001</xref>, <xref ref-type="bibr" rid="B13">2012</xref>; <xref ref-type="bibr" rid="B21">Li et al. 2001</xref>). <italic><tp:taxon-name><tp:taxon-name-part taxon-name-part-type="genus" reg="Odorrana">Odorrana</tp:taxon-name-part><tp:taxon-name-part taxon-name-part-type="species" reg="damingshanensis">damingshanensis</tp:taxon-name-part></tp:taxon-name></italic> sp. nov. differs from <italic><tp:taxon-name><tp:taxon-name-part taxon-name-part-type="genus" reg="Odorrana">O.</tp:taxon-name-part><tp:taxon-name-part taxon-name-part-type="species" reg="nasica">nasica</tp:taxon-name-part></tp:taxon-name></italic> in having a relatively larger body size in males (<abbrev xmlns:xlink="http://www.w3.org/1999/xlink" xlink:title="snout-vent length, distance from the tip of snout to the posterior margin of vent" id="ABBRID0EPXDI" xlink:type="simple">SVL</abbrev> 52.3–54.8 mm vs <abbrev xmlns:xlink="http://www.w3.org/1999/xlink" xlink:title="snout-vent length, distance from the tip of snout to the posterior margin of vent" id="ABBRID0ETXDI" xlink:type="simple">SVL</abbrev> 41.0–46.0 mm); absence of strongly protruding snout (vs presence); a distinct pineal body (vs invisible); an elongated inner metatarsal tubercle (vs an oval inner metatarsal tubercle); absence of whitish spinules scattered ventrally near the groin (vs presence of such spinules) (<xref ref-type="bibr" rid="B40">Yang 1991</xref>; <xref ref-type="bibr" rid="B41">Zhang and Wen 2000</xref>; <xref ref-type="bibr" rid="B36">Stuart and Chan-ard 2005</xref>; <xref ref-type="bibr" rid="B37">Tran et al. 2008</xref>). <italic><tp:taxon-name><tp:taxon-name-part taxon-name-part-type="genus" reg="Odorrana">Odorrana</tp:taxon-name-part><tp:taxon-name-part taxon-name-part-type="species" reg="damingshanensis">damingshanensis</tp:taxon-name-part></tp:taxon-name></italic> sp. nov. differs from <italic><tp:taxon-name><tp:taxon-name-part taxon-name-part-type="genus" reg="Odorrana">O.</tp:taxon-name-part><tp:taxon-name-part taxon-name-part-type="species" reg="nasuta">nasuta</tp:taxon-name-part></tp:taxon-name></italic> in having a relatively smaller body size in males (<abbrev xmlns:xlink="http://www.w3.org/1999/xlink" xlink:title="snout-vent length, distance from the tip of snout to the posterior margin of vent" id="ABBRID0E4YDI" xlink:type="simple">SVL</abbrev> 52.3–54.8 mm vs <abbrev xmlns:xlink="http://www.w3.org/1999/xlink" xlink:title="snout-vent length, distance from the tip of snout to the posterior margin of vent" id="ABBRID0EBZDI" xlink:type="simple">SVL</abbrev> 57.1–63.2 mm); <abbrev xmlns:xlink="http://www.w3.org/1999/xlink" xlink:title="snout-vent length, distance from the tip of snout to the posterior margin of vent" id="ABBRID0EFZDI" xlink:type="simple">SVL</abbrev> of female/<abbrev xmlns:xlink="http://www.w3.org/1999/xlink" xlink:title="snout-vent length, distance from the tip of snout to the posterior margin of vent" id="ABBRID0EJZDI" xlink:type="simple">SVL</abbrev> of male = 1.46 (vs the ratio of 1.24), distinct maxillary gland with tiny spines (vs absent tiny spines on maxillary gland); presence of horny tubercles on the rear of the back (vs smooth); absence of strongly protruding snout (vs presence) (<xref ref-type="bibr" rid="B9">Fei et al. 2001</xref>, <xref ref-type="bibr" rid="B13">2012</xref>; <xref ref-type="bibr" rid="B21">Li et al. 2001</xref>). <italic><tp:taxon-name><tp:taxon-name-part taxon-name-part-type="genus" reg="Odorrana">Odorrana</tp:taxon-name-part><tp:taxon-name-part taxon-name-part-type="species" reg="damingshanensis">damingshanensis</tp:taxon-name-part></tp:taxon-name></italic> sp. nov. differs from <italic><tp:taxon-name><tp:taxon-name-part taxon-name-part-type="genus" reg="Odorrana">O.</tp:taxon-name-part><tp:taxon-name-part taxon-name-part-type="species" reg="tormota">tormota</tp:taxon-name-part></tp:taxon-name></italic> by the absence of a deeply sunk tympanum forming an external auditory canal (vs presence of a deeply sunk tympanum); conspicuously larger body size (<abbrev xmlns:xlink="http://www.w3.org/1999/xlink" xlink:title="snout-vent length, distance from the tip of snout to the posterior margin of vent" id="ABBRID0EP1DI" xlink:type="simple">SVL</abbrev> 52.3–54.8 mm in males and 74.8–81.2 mm in females vs <abbrev xmlns:xlink="http://www.w3.org/1999/xlink" xlink:title="snout-vent length, distance from the tip of snout to the posterior margin of vent" id="ABBRID0ET1DI" xlink:type="simple">SVL</abbrev> 32.0–36.3 mm in males and 59.30–60.0 mm in females); presence of sawtooth spinules on upper lip (vs absence) (<xref ref-type="bibr" rid="B38">Wu 1977</xref>; <xref ref-type="bibr" rid="B13">Fei et al. 2012</xref>; <xref ref-type="bibr" rid="B2">AmphibiaChina 2023</xref>). <italic><tp:taxon-name><tp:taxon-name-part taxon-name-part-type="genus" reg="Odorrana">Odorrana</tp:taxon-name-part><tp:taxon-name-part taxon-name-part-type="species" reg="damingshanensis">damingshanensis</tp:taxon-name-part></tp:taxon-name></italic> sp. nov. differs from <italic><tp:taxon-name><tp:taxon-name-part taxon-name-part-type="genus" reg="Odorrana">O.</tp:taxon-name-part><tp:taxon-name-part taxon-name-part-type="species" reg="trankieni">trankieni</tp:taxon-name-part></tp:taxon-name></italic> in having a conspicuously smaller body size (<abbrev xmlns:xlink="http://www.w3.org/1999/xlink" xlink:title="snout-vent length, distance from the tip of snout to the posterior margin of vent" id="ABBRID0EZ2DI" xlink:type="simple">SVL</abbrev> 52.3–54.8 mm in males and 74.8–81.2 mm in females vs <abbrev xmlns:xlink="http://www.w3.org/1999/xlink" xlink:title="snout-vent length, distance from the tip of snout to the posterior margin of vent" id="ABBRID0E42DI" xlink:type="simple">SVL</abbrev> 75.2–84.1 mm in males and 86.8–95.9 mm in females); <abbrev xmlns:xlink="http://www.w3.org/1999/xlink" xlink:title="snout-vent length, distance from the tip of snout to the posterior margin of vent" id="ABBRID0EB3DI" xlink:type="simple">SVL</abbrev> of female/<abbrev xmlns:xlink="http://www.w3.org/1999/xlink" xlink:title="snout-vent length, distance from the tip of snout to the posterior margin of vent" id="ABBRID0EF3DI" xlink:type="simple">SVL</abbrev> of male = 1.46 (vs similar body sizes for males and females); absence of strongly protruding snout (vs presence); presence of horny tubercles on the rear of the back (vs smooth); relative lengths of fingers II &lt; IV &lt; I &lt; III (vs IV &lt; II &lt; I &lt; III); distinct maxillary gland with tiny spines (vs absent tiny spines)(<xref ref-type="bibr" rid="B30">Orlov et al. 2003</xref>; <xref ref-type="bibr" rid="B32">Pham et al. 2020</xref>). <italic><tp:taxon-name><tp:taxon-name-part taxon-name-part-type="genus" reg="Odorrana">Odorrana</tp:taxon-name-part><tp:taxon-name-part taxon-name-part-type="species" reg="damingshanensis">damingshanensis</tp:taxon-name-part></tp:taxon-name></italic> sp. nov. differs from <italic><tp:taxon-name><tp:taxon-name-part taxon-name-part-type="genus" reg="Odorrana">O.</tp:taxon-name-part><tp:taxon-name-part taxon-name-part-type="species" reg="versabilis">versabilis</tp:taxon-name-part></tp:taxon-name></italic> in having a conspicuously smaller body size in males (<abbrev xmlns:xlink="http://www.w3.org/1999/xlink" xlink:title="snout-vent length, distance from the tip of snout to the posterior margin of vent" id="ABBRID0EH4DI" xlink:type="simple">SVL</abbrev> 52.3–54.8 mm vs <abbrev xmlns:xlink="http://www.w3.org/1999/xlink" xlink:title="snout-vent length, distance from the tip of snout to the posterior margin of vent" id="ABBRID0EL4DI" xlink:type="simple">SVL</abbrev> 70.4–77.2 mm); presence of horny tubercles on the rear of the back (vs smooth); distinct maxillary gland with tiny spines (vs absent tiny spines); external lateral vocal sac (vs internal subgular vocal sac) (<xref ref-type="bibr" rid="B22">Liu and Hu 1962</xref>; <xref ref-type="bibr" rid="B9">Fei et al. 2001</xref>, <xref ref-type="bibr" rid="B13">2012</xref>; <xref ref-type="bibr" rid="B21">Li et al. 2001</xref>). <italic><tp:taxon-name><tp:taxon-name-part taxon-name-part-type="genus" reg="Odorrana">Odorrana</tp:taxon-name-part><tp:taxon-name-part taxon-name-part-type="species" reg="damingshanensis">damingshanensis</tp:taxon-name-part></tp:taxon-name></italic> sp. nov. differs from <italic><tp:taxon-name><tp:taxon-name-part taxon-name-part-type="genus" reg="Odorrana">O.</tp:taxon-name-part><tp:taxon-name-part taxon-name-part-type="species" reg="yentuensis">yentuensis</tp:taxon-name-part></tp:taxon-name></italic> in having a notably larger body size (<abbrev xmlns:xlink="http://www.w3.org/1999/xlink" xlink:title="snout-vent length, distance from the tip of snout to the posterior margin of vent" id="ABBRID0EV5DI" xlink:type="simple">SVL</abbrev> 52.3–54.8 mm in males and 74.8–81.2 mm in females vs <abbrev xmlns:xlink="http://www.w3.org/1999/xlink" xlink:title="snout-vent length, distance from the tip of snout to the posterior margin of vent" id="ABBRID0EZ5DI" xlink:type="simple">SVL</abbrev> 41.7–46.2 mm in males and 59.3–65.7 mm in females); shagreened body surface (vs smooth); distinct maxillary gland with tiny spines (vs absent tiny spines on maxillary gland); irregular grey cloud on the upper part of belly, chest, and throat, but creamy white the lower part of belly without spots (vs yellowish white ventral side of body without spots)(<xref ref-type="bibr" rid="B37">Tran et al. 2008</xref>; <xref ref-type="bibr" rid="B24">Lu et al. 2016</xref>).</p><p>Finally, <italic><tp:taxon-name><tp:taxon-name-part taxon-name-part-type="genus" reg="Odorrana">O.</tp:taxon-name-part><tp:taxon-name-part taxon-name-part-type="species" reg="damingshanensis">damingshanensis</tp:taxon-name-part></tp:taxon-name></italic> sp. nov. can be distinguished from other <italic><tp:taxon-name><tp:taxon-name-part taxon-name-part-type="genus" reg="Odorrana">Odorrana</tp:taxon-name-part></tp:taxon-name></italic> species by the presence of sawtooth spinules on the upper lip (vs absent sawtooth spinules on the upper lip, <italic><tp:taxon-name><tp:taxon-name-part taxon-name-part-type="genus" reg="Odorrana">O.</tp:taxon-name-part><tp:taxon-name-part taxon-name-part-type="species" reg="absita">absita</tp:taxon-name-part></tp:taxon-name></italic>, <italic><tp:taxon-name><tp:taxon-name-part taxon-name-part-type="genus" reg="Odorrana">O.</tp:taxon-name-part><tp:taxon-name-part taxon-name-part-type="species" reg="amamiensis">amamiensis</tp:taxon-name-part></tp:taxon-name></italic>, <italic><tp:taxon-name><tp:taxon-name-part taxon-name-part-type="genus" reg="Odorrana">O.</tp:taxon-name-part><tp:taxon-name-part taxon-name-part-type="species" reg="andersonii">andersonii</tp:taxon-name-part></tp:taxon-name></italic>, <italic><tp:taxon-name><tp:taxon-name-part taxon-name-part-type="genus" reg="Odorrana">O.</tp:taxon-name-part><tp:taxon-name-part taxon-name-part-type="species" reg="anlungensis">anlungensis</tp:taxon-name-part></tp:taxon-name></italic>, <italic><tp:taxon-name><tp:taxon-name-part taxon-name-part-type="genus" reg="Odorrana">O.</tp:taxon-name-part><tp:taxon-name-part taxon-name-part-type="species" reg="arunachalensis">arunachalensis</tp:taxon-name-part></tp:taxon-name></italic>, <italic><tp:taxon-name><tp:taxon-name-part taxon-name-part-type="genus" reg="Odorrana">O.</tp:taxon-name-part><tp:taxon-name-part taxon-name-part-type="species" reg="aureola">aureola</tp:taxon-name-part></tp:taxon-name></italic>, <italic><tp:taxon-name><tp:taxon-name-part taxon-name-part-type="genus" reg="Odorrana">O.</tp:taxon-name-part><tp:taxon-name-part taxon-name-part-type="species" reg="bacboensis">bacboensis</tp:taxon-name-part></tp:taxon-name></italic>, <italic><tp:taxon-name><tp:taxon-name-part taxon-name-part-type="genus" reg="Odorrana">O.</tp:taxon-name-part><tp:taxon-name-part taxon-name-part-type="species" reg="banaorum">banaorum</tp:taxon-name-part></tp:taxon-name></italic>, <italic><tp:taxon-name><tp:taxon-name-part taxon-name-part-type="genus" reg="Odorrana">O.</tp:taxon-name-part><tp:taxon-name-part taxon-name-part-type="species" reg="bolavensis">bolavensis</tp:taxon-name-part></tp:taxon-name></italic>, <italic><tp:taxon-name><tp:taxon-name-part taxon-name-part-type="genus" reg="Odorrana">O.</tp:taxon-name-part><tp:taxon-name-part taxon-name-part-type="species" reg="cangyuanensis">cangyuanensis</tp:taxon-name-part></tp:taxon-name></italic>, <italic><tp:taxon-name><tp:taxon-name-part taxon-name-part-type="genus" reg="Odorrana">O.</tp:taxon-name-part><tp:taxon-name-part taxon-name-part-type="species" reg="chapaensis">chapaensis</tp:taxon-name-part></tp:taxon-name></italic>, <italic><tp:taxon-name><tp:taxon-name-part taxon-name-part-type="genus" reg="Odorrana">O.</tp:taxon-name-part><tp:taxon-name-part taxon-name-part-type="species" reg="chloronota">chloronota</tp:taxon-name-part></tp:taxon-name></italic>, <italic><tp:taxon-name><tp:taxon-name-part taxon-name-part-type="genus" reg="Odorrana">O.</tp:taxon-name-part><tp:taxon-name-part taxon-name-part-type="species" reg="concelata">concelata</tp:taxon-name-part></tp:taxon-name></italic>, <italic><tp:taxon-name><tp:taxon-name-part taxon-name-part-type="genus" reg="Odorrana">O.</tp:taxon-name-part><tp:taxon-name-part taxon-name-part-type="species" reg="dulongensis">dulongensis</tp:taxon-name-part></tp:taxon-name></italic>, <italic><tp:taxon-name><tp:taxon-name-part taxon-name-part-type="genus" reg="Odorrana">O.</tp:taxon-name-part><tp:taxon-name-part taxon-name-part-type="species" reg="fengkaiensis">fengkaiensis</tp:taxon-name-part></tp:taxon-name></italic>, <italic><tp:taxon-name><tp:taxon-name-part taxon-name-part-type="genus" reg="Odorrana">O.</tp:taxon-name-part><tp:taxon-name-part taxon-name-part-type="species" reg="geminata">geminata</tp:taxon-name-part></tp:taxon-name></italic>, <italic><tp:taxon-name><tp:taxon-name-part taxon-name-part-type="genus" reg="Odorrana">O.</tp:taxon-name-part><tp:taxon-name-part taxon-name-part-type="species" reg="gigatympana">gigatympana</tp:taxon-name-part></tp:taxon-name></italic>, <italic><tp:taxon-name><tp:taxon-name-part taxon-name-part-type="genus" reg="Odorrana">O.</tp:taxon-name-part><tp:taxon-name-part taxon-name-part-type="species" reg="grahami">grahami</tp:taxon-name-part></tp:taxon-name></italic>, <italic><tp:taxon-name><tp:taxon-name-part taxon-name-part-type="genus" reg="Odorrana">O.</tp:taxon-name-part><tp:taxon-name-part taxon-name-part-type="species" reg="graminea">graminea</tp:taxon-name-part></tp:taxon-name></italic>, <italic><tp:taxon-name><tp:taxon-name-part taxon-name-part-type="genus" reg="Odorrana">O.</tp:taxon-name-part><tp:taxon-name-part taxon-name-part-type="species" reg="hainanensis">hainanensis</tp:taxon-name-part></tp:taxon-name></italic>, <italic><tp:taxon-name><tp:taxon-name-part taxon-name-part-type="genus" reg="Odorrana">O.</tp:taxon-name-part><tp:taxon-name-part taxon-name-part-type="species" reg="heatwolei">heatwolei</tp:taxon-name-part></tp:taxon-name></italic>, <italic><tp:taxon-name><tp:taxon-name-part taxon-name-part-type="genus" reg="Odorrana">O.</tp:taxon-name-part><tp:taxon-name-part taxon-name-part-type="species" reg="hejiangensis">hejiangensis</tp:taxon-name-part></tp:taxon-name></italic>, <italic><tp:taxon-name><tp:taxon-name-part taxon-name-part-type="genus" reg="Odorrana">O.</tp:taxon-name-part><tp:taxon-name-part taxon-name-part-type="species" reg="hosii">hosii</tp:taxon-name-part></tp:taxon-name></italic>, <italic><tp:taxon-name><tp:taxon-name-part taxon-name-part-type="genus" reg="Odorrana">O.</tp:taxon-name-part><tp:taxon-name-part taxon-name-part-type="species" reg="huanggangensis">huanggangensis</tp:taxon-name-part></tp:taxon-name></italic>, <italic><tp:taxon-name><tp:taxon-name-part taxon-name-part-type="genus" reg="Odorrana">O.</tp:taxon-name-part><tp:taxon-name-part taxon-name-part-type="species" reg="ichangensis">ichangensis</tp:taxon-name-part></tp:taxon-name></italic>, <italic><tp:taxon-name><tp:taxon-name-part taxon-name-part-type="genus" reg="Odorrana">O.</tp:taxon-name-part><tp:taxon-name-part taxon-name-part-type="species" reg="indeprensa">indeprensa</tp:taxon-name-part></tp:taxon-name></italic>, <italic><tp:taxon-name><tp:taxon-name-part taxon-name-part-type="genus" reg="Odorrana">O.</tp:taxon-name-part><tp:taxon-name-part taxon-name-part-type="species" reg="ishikawae">ishikawae</tp:taxon-name-part></tp:taxon-name></italic>, <italic><tp:taxon-name><tp:taxon-name-part taxon-name-part-type="genus" reg="Odorrana">O.</tp:taxon-name-part><tp:taxon-name-part taxon-name-part-type="species" reg="jingdongensis">jingdongensis</tp:taxon-name-part></tp:taxon-name></italic>, <italic><tp:taxon-name><tp:taxon-name-part taxon-name-part-type="genus" reg="Odorrana">O.</tp:taxon-name-part><tp:taxon-name-part taxon-name-part-type="species" reg="junlianensis">junlianensis</tp:taxon-name-part></tp:taxon-name></italic>, <italic><tp:taxon-name><tp:taxon-name-part taxon-name-part-type="genus" reg="Odorrana">O.</tp:taxon-name-part><tp:taxon-name-part taxon-name-part-type="species" reg="khalam">khalam</tp:taxon-name-part></tp:taxon-name></italic>, <italic><tp:taxon-name><tp:taxon-name-part taxon-name-part-type="genus" reg="Odorrana">O.</tp:taxon-name-part><tp:taxon-name-part taxon-name-part-type="species" reg="kuangwuensis">kuangwuensis</tp:taxon-name-part></tp:taxon-name></italic>, <italic><tp:taxon-name><tp:taxon-name-part taxon-name-part-type="genus" reg="Odorrana">O.</tp:taxon-name-part><tp:taxon-name-part taxon-name-part-type="species" reg="kweichowensis">kweichowensis</tp:taxon-name-part></tp:taxon-name></italic>, <italic><tp:taxon-name><tp:taxon-name-part taxon-name-part-type="genus" reg="Odorrana">O.</tp:taxon-name-part><tp:taxon-name-part taxon-name-part-type="species" reg="leporipes">leporipes</tp:taxon-name-part></tp:taxon-name></italic>, <italic><tp:taxon-name><tp:taxon-name-part taxon-name-part-type="genus" reg="Odorrana">O.</tp:taxon-name-part><tp:taxon-name-part taxon-name-part-type="species" reg="liboensis">liboensis</tp:taxon-name-part></tp:taxon-name></italic>, <italic><tp:taxon-name><tp:taxon-name-part taxon-name-part-type="genus" reg="Odorrana">O.</tp:taxon-name-part><tp:taxon-name-part taxon-name-part-type="species" reg="lipuensis">lipuensis</tp:taxon-name-part></tp:taxon-name></italic>, <italic><tp:taxon-name><tp:taxon-name-part taxon-name-part-type="genus" reg="Odorrana">O.</tp:taxon-name-part><tp:taxon-name-part taxon-name-part-type="species" reg="livida">livida</tp:taxon-name-part></tp:taxon-name></italic>, <italic><tp:taxon-name><tp:taxon-name-part taxon-name-part-type="genus" reg="Odorrana">O.</tp:taxon-name-part><tp:taxon-name-part taxon-name-part-type="species" reg="lungshengensis">lungshengensis</tp:taxon-name-part></tp:taxon-name></italic>, <italic><tp:taxon-name><tp:taxon-name-part taxon-name-part-type="genus" reg="Odorrana">O.</tp:taxon-name-part><tp:taxon-name-part taxon-name-part-type="species" reg="macrotympana">macrotympana</tp:taxon-name-part></tp:taxon-name></italic>, <italic><tp:taxon-name><tp:taxon-name-part taxon-name-part-type="genus" reg="Odorrana">O.</tp:taxon-name-part><tp:taxon-name-part taxon-name-part-type="species" reg="margaretae">margaretae</tp:taxon-name-part></tp:taxon-name></italic>, <italic><tp:taxon-name><tp:taxon-name-part taxon-name-part-type="genus" reg="Odorrana">O.</tp:taxon-name-part><tp:taxon-name-part taxon-name-part-type="species" reg="mawphlangensis">mawphlangensis</tp:taxon-name-part></tp:taxon-name></italic>, <italic><tp:taxon-name><tp:taxon-name-part taxon-name-part-type="genus" reg="Odorrana">O.</tp:taxon-name-part><tp:taxon-name-part taxon-name-part-type="species" reg="monjerai">monjerai</tp:taxon-name-part></tp:taxon-name></italic>, <italic><tp:taxon-name><tp:taxon-name-part taxon-name-part-type="genus" reg="Odorrana">O.</tp:taxon-name-part><tp:taxon-name-part taxon-name-part-type="species" reg="morafkai">morafkai</tp:taxon-name-part></tp:taxon-name></italic>, <italic><tp:taxon-name><tp:taxon-name-part taxon-name-part-type="genus" reg="Odorrana">O.</tp:taxon-name-part><tp:taxon-name-part taxon-name-part-type="species" reg="mutschmanni">mutschmanni</tp:taxon-name-part></tp:taxon-name></italic>, <italic><tp:taxon-name><tp:taxon-name-part taxon-name-part-type="genus" reg="Odorrana">O.</tp:taxon-name-part><tp:taxon-name-part taxon-name-part-type="species" reg="nanjiangensis">nanjiangensis</tp:taxon-name-part></tp:taxon-name></italic>, <italic><tp:taxon-name><tp:taxon-name-part taxon-name-part-type="genus" reg="Odorrana">O.</tp:taxon-name-part><tp:taxon-name-part taxon-name-part-type="species" reg="narina">narina</tp:taxon-name-part></tp:taxon-name></italic>, <italic><tp:taxon-name><tp:taxon-name-part taxon-name-part-type="genus" reg="Odorrana">O.</tp:taxon-name-part><tp:taxon-name-part taxon-name-part-type="species" reg="orba">orba</tp:taxon-name-part></tp:taxon-name></italic>, <italic><tp:taxon-name><tp:taxon-name-part taxon-name-part-type="genus" reg="Odorrana">O.</tp:taxon-name-part><tp:taxon-name-part taxon-name-part-type="species" reg="sangzhiensis">sangzhiensis</tp:taxon-name-part></tp:taxon-name></italic>, <italic><tp:taxon-name><tp:taxon-name-part taxon-name-part-type="genus" reg="Odorrana">O.</tp:taxon-name-part><tp:taxon-name-part taxon-name-part-type="species" reg="schmackeri">schmackeri</tp:taxon-name-part></tp:taxon-name></italic>, <italic><tp:taxon-name><tp:taxon-name-part taxon-name-part-type="genus" reg="Odorrana">O.</tp:taxon-name-part><tp:taxon-name-part taxon-name-part-type="species" reg="sinica">sinica</tp:taxon-name-part></tp:taxon-name></italic>, <italic><tp:taxon-name><tp:taxon-name-part taxon-name-part-type="genus" reg="Odorrana">O.</tp:taxon-name-part><tp:taxon-name-part taxon-name-part-type="species" reg="splendida">splendida</tp:taxon-name-part></tp:taxon-name></italic>, <italic><tp:taxon-name><tp:taxon-name-part taxon-name-part-type="genus" reg="Odorrana">O.</tp:taxon-name-part><tp:taxon-name-part taxon-name-part-type="species" reg="supranarina">supranarina</tp:taxon-name-part></tp:taxon-name></italic>, <italic><tp:taxon-name><tp:taxon-name-part taxon-name-part-type="genus" reg="Odorrana">O.</tp:taxon-name-part><tp:taxon-name-part taxon-name-part-type="species" reg="swinhoana">swinhoana</tp:taxon-name-part></tp:taxon-name></italic>, <italic><tp:taxon-name><tp:taxon-name-part taxon-name-part-type="genus" reg="Odorrana">O.</tp:taxon-name-part><tp:taxon-name-part taxon-name-part-type="species" reg="tianmuii">tianmuii</tp:taxon-name-part></tp:taxon-name></italic>, <italic><tp:taxon-name><tp:taxon-name-part taxon-name-part-type="genus" reg="Odorrana">O.</tp:taxon-name-part><tp:taxon-name-part taxon-name-part-type="species" reg="tiannanensis">tiannanensis</tp:taxon-name-part></tp:taxon-name></italic>, <italic><tp:taxon-name><tp:taxon-name-part taxon-name-part-type="genus" reg="Odorrana">O.</tp:taxon-name-part><tp:taxon-name-part taxon-name-part-type="species" reg="tormota">tormota</tp:taxon-name-part></tp:taxon-name></italic>, <italic><tp:taxon-name><tp:taxon-name-part taxon-name-part-type="genus" reg="Odorrana">O.</tp:taxon-name-part><tp:taxon-name-part taxon-name-part-type="species" reg="utsunomiyaorum">utsunomiyaorum</tp:taxon-name-part></tp:taxon-name></italic>, <italic><tp:taxon-name><tp:taxon-name-part taxon-name-part-type="genus" reg="Odorrana">O.</tp:taxon-name-part><tp:taxon-name-part taxon-name-part-type="species" reg="wuchuanensis">wuchuanensis</tp:taxon-name-part></tp:taxon-name></italic>, and <italic><tp:taxon-name><tp:taxon-name-part taxon-name-part-type="genus" reg="Odorrana">O.</tp:taxon-name-part><tp:taxon-name-part taxon-name-part-type="species" reg="yizhangensis">yizhangensis</tp:taxon-name-part></tp:taxon-name></italic>); the presence of external lateral vocal sac (vs absent vocal sac, <italic><tp:taxon-name><tp:taxon-name-part taxon-name-part-type="genus" reg="Odorrana">O.</tp:taxon-name-part><tp:taxon-name-part taxon-name-part-type="species" reg="arunachalensis">arunachalensis</tp:taxon-name-part></tp:taxon-name></italic>, <italic><tp:taxon-name><tp:taxon-name-part taxon-name-part-type="genus" reg="Odorrana">O.</tp:taxon-name-part><tp:taxon-name-part taxon-name-part-type="species" reg="concelata">concelata</tp:taxon-name-part></tp:taxon-name></italic>, <italic><tp:taxon-name><tp:taxon-name-part taxon-name-part-type="genus" reg="Odorrana">O.</tp:taxon-name-part><tp:taxon-name-part taxon-name-part-type="species" reg="heatwolei">heatwolei</tp:taxon-name-part></tp:taxon-name></italic>, <italic><tp:taxon-name><tp:taxon-name-part taxon-name-part-type="genus" reg="Odorrana">O.</tp:taxon-name-part><tp:taxon-name-part taxon-name-part-type="species" reg="hosii">hosii</tp:taxon-name-part></tp:taxon-name></italic>, <italic><tp:taxon-name><tp:taxon-name-part taxon-name-part-type="genus" reg="Odorrana">O.</tp:taxon-name-part><tp:taxon-name-part taxon-name-part-type="species" reg="ichangensis">ichangensis</tp:taxon-name-part></tp:taxon-name></italic>, <italic><tp:taxon-name><tp:taxon-name-part taxon-name-part-type="genus" reg="Odorrana">O.</tp:taxon-name-part><tp:taxon-name-part taxon-name-part-type="species" reg="kuangwuensis">kuangwuensis</tp:taxon-name-part></tp:taxon-name></italic>, <italic><tp:taxon-name><tp:taxon-name-part taxon-name-part-type="genus" reg="Odorrana">O.</tp:taxon-name-part><tp:taxon-name-part taxon-name-part-type="species" reg="leporipes">leporipes</tp:taxon-name-part></tp:taxon-name></italic>, <italic><tp:taxon-name><tp:taxon-name-part taxon-name-part-type="genus" reg="Odorrana">O.</tp:taxon-name-part><tp:taxon-name-part taxon-name-part-type="species" reg="liboensis">liboensis</tp:taxon-name-part></tp:taxon-name></italic>, <italic><tp:taxon-name><tp:taxon-name-part taxon-name-part-type="genus" reg="Odorrana">O.</tp:taxon-name-part><tp:taxon-name-part taxon-name-part-type="species" reg="lipuensis">lipuensis</tp:taxon-name-part></tp:taxon-name></italic>, <italic><tp:taxon-name><tp:taxon-name-part taxon-name-part-type="genus" reg="Odorrana">O.</tp:taxon-name-part><tp:taxon-name-part taxon-name-part-type="species" reg="livida">livida</tp:taxon-name-part></tp:taxon-name></italic>, <italic><tp:taxon-name><tp:taxon-name-part taxon-name-part-type="genus" reg="Odorrana">O.</tp:taxon-name-part><tp:taxon-name-part taxon-name-part-type="species" reg="margaretae">margaretae</tp:taxon-name-part></tp:taxon-name></italic>, <italic><tp:taxon-name><tp:taxon-name-part taxon-name-part-type="genus" reg="Odorrana">O.</tp:taxon-name-part><tp:taxon-name-part taxon-name-part-type="species" reg="mawphlangensis">mawphlangensis</tp:taxon-name-part></tp:taxon-name></italic>, <italic><tp:taxon-name><tp:taxon-name-part taxon-name-part-type="genus" reg="Odorrana">O.</tp:taxon-name-part><tp:taxon-name-part taxon-name-part-type="species" reg="monjerai">monjerai</tp:taxon-name-part></tp:taxon-name></italic>, <italic><tp:taxon-name><tp:taxon-name-part taxon-name-part-type="genus" reg="Odorrana">O.</tp:taxon-name-part><tp:taxon-name-part taxon-name-part-type="species" reg="mutschmanni">mutschmanni</tp:taxon-name-part></tp:taxon-name></italic>, <italic><tp:taxon-name><tp:taxon-name-part taxon-name-part-type="genus" reg="Odorrana">O.</tp:taxon-name-part><tp:taxon-name-part taxon-name-part-type="species" reg="narina">narina</tp:taxon-name-part></tp:taxon-name></italic>, <italic><tp:taxon-name><tp:taxon-name-part taxon-name-part-type="genus" reg="Odorrana">O.</tp:taxon-name-part><tp:taxon-name-part taxon-name-part-type="species" reg="sangzhiensis">sangzhiensis</tp:taxon-name-part></tp:taxon-name></italic>, <italic><tp:taxon-name><tp:taxon-name-part taxon-name-part-type="genus" reg="Odorrana">O.</tp:taxon-name-part><tp:taxon-name-part taxon-name-part-type="species" reg="schmackeri">schmackeri</tp:taxon-name-part></tp:taxon-name></italic>, <italic><tp:taxon-name><tp:taxon-name-part taxon-name-part-type="genus" reg="Odorrana">O.</tp:taxon-name-part><tp:taxon-name-part taxon-name-part-type="species" reg="splendida">splendida</tp:taxon-name-part></tp:taxon-name></italic>, <italic><tp:taxon-name><tp:taxon-name-part taxon-name-part-type="genus" reg="Odorrana">O.</tp:taxon-name-part><tp:taxon-name-part taxon-name-part-type="species" reg="supranarina">supranarina</tp:taxon-name-part></tp:taxon-name></italic>, <italic><tp:taxon-name><tp:taxon-name-part taxon-name-part-type="genus" reg="Odorrana">O.</tp:taxon-name-part><tp:taxon-name-part taxon-name-part-type="species" reg="wuchuanensis">wuchuanensis</tp:taxon-name-part></tp:taxon-name></italic>); well-defined dorsolateral folds (vs absent dorsolateral folds, <italic><tp:taxon-name><tp:taxon-name-part taxon-name-part-type="genus" reg="Odorrana">O.</tp:taxon-name-part><tp:taxon-name-part taxon-name-part-type="species" reg="andersonii">andersonii</tp:taxon-name-part></tp:taxon-name></italic>, <italic><tp:taxon-name><tp:taxon-name-part taxon-name-part-type="genus" reg="Odorrana">O.</tp:taxon-name-part><tp:taxon-name-part taxon-name-part-type="species" reg="anlungensis">anlungensis</tp:taxon-name-part></tp:taxon-name></italic>, <italic><tp:taxon-name><tp:taxon-name-part taxon-name-part-type="genus" reg="Odorrana">O.</tp:taxon-name-part><tp:taxon-name-part taxon-name-part-type="species" reg="arunachalensis">arunachalensis</tp:taxon-name-part></tp:taxon-name></italic>, <italic><tp:taxon-name><tp:taxon-name-part taxon-name-part-type="genus" reg="Odorrana">O.</tp:taxon-name-part><tp:taxon-name-part taxon-name-part-type="species" reg="aureola">aureola</tp:taxon-name-part></tp:taxon-name></italic>, <italic><tp:taxon-name><tp:taxon-name-part taxon-name-part-type="genus" reg="Odorrana">O.</tp:taxon-name-part><tp:taxon-name-part taxon-name-part-type="species" reg="bacboensis">bacboensis</tp:taxon-name-part></tp:taxon-name></italic>, <italic><tp:taxon-name><tp:taxon-name-part taxon-name-part-type="genus" reg="Odorrana">O.</tp:taxon-name-part><tp:taxon-name-part taxon-name-part-type="species" reg="cangyuanensis">cangyuanensis</tp:taxon-name-part></tp:taxon-name></italic>, <italic><tp:taxon-name><tp:taxon-name-part taxon-name-part-type="genus" reg="Odorrana">O.</tp:taxon-name-part><tp:taxon-name-part taxon-name-part-type="species" reg="chapaensis">chapaensis</tp:taxon-name-part></tp:taxon-name></italic>, <italic><tp:taxon-name><tp:taxon-name-part taxon-name-part-type="genus" reg="Odorrana">O.</tp:taxon-name-part><tp:taxon-name-part taxon-name-part-type="species" reg="chloronota">chloronota</tp:taxon-name-part></tp:taxon-name></italic>, <italic><tp:taxon-name><tp:taxon-name-part taxon-name-part-type="genus" reg="Odorrana">O.</tp:taxon-name-part><tp:taxon-name-part taxon-name-part-type="species" reg="concelata">concelata</tp:taxon-name-part></tp:taxon-name></italic>, <italic><tp:taxon-name><tp:taxon-name-part taxon-name-part-type="genus" reg="Odorrana">O.</tp:taxon-name-part><tp:taxon-name-part taxon-name-part-type="species" reg="dulongensis">dulongensis</tp:taxon-name-part></tp:taxon-name></italic>, <italic><tp:taxon-name><tp:taxon-name-part taxon-name-part-type="genus" reg="Odorrana">O.</tp:taxon-name-part><tp:taxon-name-part taxon-name-part-type="species" reg="fengkaiensis">fengkaiensis</tp:taxon-name-part></tp:taxon-name></italic>, <italic><tp:taxon-name><tp:taxon-name-part taxon-name-part-type="genus" reg="Odorrana">O.</tp:taxon-name-part><tp:taxon-name-part taxon-name-part-type="species" reg="geminata">geminata</tp:taxon-name-part></tp:taxon-name></italic>, <italic><tp:taxon-name><tp:taxon-name-part taxon-name-part-type="genus" reg="Odorrana">O.</tp:taxon-name-part><tp:taxon-name-part taxon-name-part-type="species" reg="grahami">grahami</tp:taxon-name-part></tp:taxon-name></italic>, <italic><tp:taxon-name><tp:taxon-name-part taxon-name-part-type="genus" reg="Odorrana">O.</tp:taxon-name-part><tp:taxon-name-part taxon-name-part-type="species" reg="hainanensis">hainanensis</tp:taxon-name-part></tp:taxon-name></italic>, <italic><tp:taxon-name><tp:taxon-name-part taxon-name-part-type="genus" reg="Odorrana">O.</tp:taxon-name-part><tp:taxon-name-part taxon-name-part-type="species" reg="heatwolei">heatwolei</tp:taxon-name-part></tp:taxon-name></italic>, <italic><tp:taxon-name><tp:taxon-name-part taxon-name-part-type="genus" reg="Odorrana">O.</tp:taxon-name-part><tp:taxon-name-part taxon-name-part-type="species" reg="hejiangensis">hejiangensis</tp:taxon-name-part></tp:taxon-name></italic>, <italic><tp:taxon-name><tp:taxon-name-part taxon-name-part-type="genus" reg="Odorrana">O.</tp:taxon-name-part><tp:taxon-name-part taxon-name-part-type="species" reg="huanggangensis">huanggangensis</tp:taxon-name-part></tp:taxon-name></italic>, <italic><tp:taxon-name><tp:taxon-name-part taxon-name-part-type="genus" reg="Odorrana">O.</tp:taxon-name-part><tp:taxon-name-part taxon-name-part-type="species" reg="ichangensis">ichangensis</tp:taxon-name-part></tp:taxon-name></italic>, <italic><tp:taxon-name><tp:taxon-name-part taxon-name-part-type="genus" reg="Odorrana">O.</tp:taxon-name-part><tp:taxon-name-part taxon-name-part-type="species" reg="ishikawae">ishikawae</tp:taxon-name-part></tp:taxon-name></italic>, <italic><tp:taxon-name><tp:taxon-name-part taxon-name-part-type="genus" reg="Odorrana">O.</tp:taxon-name-part><tp:taxon-name-part taxon-name-part-type="species" reg="jingdongensis">jingdongensis</tp:taxon-name-part></tp:taxon-name></italic>, <italic><tp:taxon-name><tp:taxon-name-part taxon-name-part-type="genus" reg="Odorrana">O.</tp:taxon-name-part><tp:taxon-name-part taxon-name-part-type="species" reg="junlianensis">junlianensis</tp:taxon-name-part></tp:taxon-name></italic>, <italic><tp:taxon-name><tp:taxon-name-part taxon-name-part-type="genus" reg="Odorrana">O.</tp:taxon-name-part><tp:taxon-name-part taxon-name-part-type="species" reg="kuangwuensis">kuangwuensis</tp:taxon-name-part></tp:taxon-name></italic>, <italic><tp:taxon-name><tp:taxon-name-part taxon-name-part-type="genus" reg="Odorrana">O.</tp:taxon-name-part><tp:taxon-name-part taxon-name-part-type="species" reg="kweichowensis">kweichowensis</tp:taxon-name-part></tp:taxon-name></italic>, <italic><tp:taxon-name><tp:taxon-name-part taxon-name-part-type="genus" reg="Odorrana">O.</tp:taxon-name-part><tp:taxon-name-part taxon-name-part-type="species" reg="liboensis">liboensis</tp:taxon-name-part></tp:taxon-name></italic>, <italic><tp:taxon-name><tp:taxon-name-part taxon-name-part-type="genus" reg="Odorrana">O.</tp:taxon-name-part><tp:taxon-name-part taxon-name-part-type="species" reg="lipuensis">lipuensis</tp:taxon-name-part></tp:taxon-name></italic>, <italic><tp:taxon-name><tp:taxon-name-part taxon-name-part-type="genus" reg="Odorrana">O.</tp:taxon-name-part><tp:taxon-name-part taxon-name-part-type="species" reg="lungshengensis">lungshengensis</tp:taxon-name-part></tp:taxon-name></italic>, <italic><tp:taxon-name><tp:taxon-name-part taxon-name-part-type="genus" reg="Odorrana">O.</tp:taxon-name-part><tp:taxon-name-part taxon-name-part-type="species" reg="macrotympana">macrotympana</tp:taxon-name-part></tp:taxon-name></italic>, <italic><tp:taxon-name><tp:taxon-name-part taxon-name-part-type="genus" reg="Odorrana">O.</tp:taxon-name-part><tp:taxon-name-part taxon-name-part-type="species" reg="margaretae">margaretae</tp:taxon-name-part></tp:taxon-name></italic>, <italic><tp:taxon-name><tp:taxon-name-part taxon-name-part-type="genus" reg="Odorrana">O.</tp:taxon-name-part><tp:taxon-name-part taxon-name-part-type="species" reg="mawphlangensis">mawphlangensis</tp:taxon-name-part></tp:taxon-name></italic>, <italic><tp:taxon-name><tp:taxon-name-part taxon-name-part-type="genus" reg="Odorrana">O.</tp:taxon-name-part><tp:taxon-name-part taxon-name-part-type="species" reg="morafkai">morafkai</tp:taxon-name-part></tp:taxon-name></italic>, <italic><tp:taxon-name><tp:taxon-name-part taxon-name-part-type="genus" reg="Odorrana">O.</tp:taxon-name-part><tp:taxon-name-part taxon-name-part-type="species" reg="mutschmanni">mutschmanni</tp:taxon-name-part></tp:taxon-name></italic>, <italic><tp:taxon-name><tp:taxon-name-part taxon-name-part-type="genus" reg="Odorrana">O.</tp:taxon-name-part><tp:taxon-name-part taxon-name-part-type="species" reg="nanjiangensis">nanjiangensis</tp:taxon-name-part></tp:taxon-name></italic>, <italic><tp:taxon-name><tp:taxon-name-part taxon-name-part-type="genus" reg="Odorrana">O.</tp:taxon-name-part><tp:taxon-name-part taxon-name-part-type="species" reg="sangzhiensis">sangzhiensis</tp:taxon-name-part></tp:taxon-name></italic>, <italic><tp:taxon-name><tp:taxon-name-part taxon-name-part-type="genus" reg="Odorrana">O.</tp:taxon-name-part><tp:taxon-name-part taxon-name-part-type="species" reg="schmackeri">schmackeri</tp:taxon-name-part></tp:taxon-name></italic>, <italic><tp:taxon-name><tp:taxon-name-part taxon-name-part-type="genus" reg="Odorrana">O.</tp:taxon-name-part><tp:taxon-name-part taxon-name-part-type="species" reg="sinica">sinica</tp:taxon-name-part></tp:taxon-name></italic>, <italic><tp:taxon-name><tp:taxon-name-part taxon-name-part-type="genus" reg="Odorrana">O.</tp:taxon-name-part><tp:taxon-name-part taxon-name-part-type="species" reg="splendida">splendida</tp:taxon-name-part></tp:taxon-name></italic>, <italic><tp:taxon-name><tp:taxon-name-part taxon-name-part-type="genus" reg="Odorrana">O.</tp:taxon-name-part><tp:taxon-name-part taxon-name-part-type="species" reg="swinhoana">swinhoana</tp:taxon-name-part></tp:taxon-name></italic>, <italic><tp:taxon-name><tp:taxon-name-part taxon-name-part-type="genus" reg="Odorrana">O.</tp:taxon-name-part><tp:taxon-name-part taxon-name-part-type="species" reg="tianmuii">tianmuii</tp:taxon-name-part></tp:taxon-name></italic>, <italic><tp:taxon-name><tp:taxon-name-part taxon-name-part-type="genus" reg="Odorrana">O.</tp:taxon-name-part><tp:taxon-name-part taxon-name-part-type="species" reg="tiannanensis">tiannanensis</tp:taxon-name-part></tp:taxon-name></italic>, <italic><tp:taxon-name><tp:taxon-name-part taxon-name-part-type="genus" reg="Odorrana">O.</tp:taxon-name-part><tp:taxon-name-part taxon-name-part-type="species" reg="wuchuanensis">wuchuanensis</tp:taxon-name-part></tp:taxon-name></italic>, and <italic><tp:taxon-name><tp:taxon-name-part taxon-name-part-type="genus" reg="Odorrana">O.</tp:taxon-name-part><tp:taxon-name-part taxon-name-part-type="species" reg="yizhangensis">yizhangensis</tp:taxon-name-part></tp:taxon-name></italic>); horny tubercles on the rear of the back (vs absent horny tubercles on the rear of the back, <italic><tp:taxon-name><tp:taxon-name-part taxon-name-part-type="genus" reg="Odorrana">O.</tp:taxon-name-part><tp:taxon-name-part taxon-name-part-type="species" reg="absita">absita</tp:taxon-name-part></tp:taxon-name></italic>, <italic><tp:taxon-name><tp:taxon-name-part taxon-name-part-type="genus" reg="Odorrana">O.</tp:taxon-name-part><tp:taxon-name-part taxon-name-part-type="species" reg="amamiensis">amamiensis</tp:taxon-name-part></tp:taxon-name></italic>, <italic><tp:taxon-name><tp:taxon-name-part taxon-name-part-type="genus" reg="Odorrana">O.</tp:taxon-name-part><tp:taxon-name-part taxon-name-part-type="species" reg="andersonii">andersonii</tp:taxon-name-part></tp:taxon-name></italic>, <italic><tp:taxon-name><tp:taxon-name-part taxon-name-part-type="genus" reg="Odorrana">O.</tp:taxon-name-part><tp:taxon-name-part taxon-name-part-type="species" reg="anlungensis">anlungensis</tp:taxon-name-part></tp:taxon-name></italic>, <italic><tp:taxon-name><tp:taxon-name-part taxon-name-part-type="genus" reg="Odorrana">O.</tp:taxon-name-part><tp:taxon-name-part taxon-name-part-type="species" reg="arunachalensis">arunachalensis</tp:taxon-name-part></tp:taxon-name></italic>, <italic><tp:taxon-name><tp:taxon-name-part taxon-name-part-type="genus" reg="Odorrana">O.</tp:taxon-name-part><tp:taxon-name-part taxon-name-part-type="species" reg="aureola">aureola</tp:taxon-name-part></tp:taxon-name></italic>, <italic><tp:taxon-name><tp:taxon-name-part taxon-name-part-type="genus" reg="Odorrana">O.</tp:taxon-name-part><tp:taxon-name-part taxon-name-part-type="species" reg="bacboensis">bacboensis</tp:taxon-name-part></tp:taxon-name></italic>, <italic><tp:taxon-name><tp:taxon-name-part taxon-name-part-type="genus" reg="Odorrana">O.</tp:taxon-name-part><tp:taxon-name-part taxon-name-part-type="species" reg="banaorum">banaorum</tp:taxon-name-part></tp:taxon-name></italic>, <italic><tp:taxon-name><tp:taxon-name-part taxon-name-part-type="genus" reg="Odorrana">O.</tp:taxon-name-part><tp:taxon-name-part taxon-name-part-type="species" reg="bolavensis">bolavensis</tp:taxon-name-part></tp:taxon-name></italic>, <italic><tp:taxon-name><tp:taxon-name-part taxon-name-part-type="genus" reg="Odorrana">O.</tp:taxon-name-part><tp:taxon-name-part taxon-name-part-type="species" reg="cangyuanensis">cangyuanensis</tp:taxon-name-part></tp:taxon-name></italic>, <italic><tp:taxon-name><tp:taxon-name-part taxon-name-part-type="genus" reg="Odorrana">O.</tp:taxon-name-part><tp:taxon-name-part taxon-name-part-type="species" reg="chapaensis">chapaensis</tp:taxon-name-part></tp:taxon-name></italic>, <italic><tp:taxon-name><tp:taxon-name-part taxon-name-part-type="genus" reg="Odorrana">O.</tp:taxon-name-part><tp:taxon-name-part taxon-name-part-type="species" reg="chloronota">chloronota</tp:taxon-name-part></tp:taxon-name></italic>, <italic><tp:taxon-name><tp:taxon-name-part taxon-name-part-type="genus" reg="Odorrana">O.</tp:taxon-name-part><tp:taxon-name-part taxon-name-part-type="species" reg="concelata">concelata</tp:taxon-name-part></tp:taxon-name></italic>, <italic><tp:taxon-name><tp:taxon-name-part taxon-name-part-type="genus" reg="Odorrana">O.</tp:taxon-name-part><tp:taxon-name-part taxon-name-part-type="species" reg="dulongensis">dulongensis</tp:taxon-name-part></tp:taxon-name></italic>, <italic><tp:taxon-name><tp:taxon-name-part taxon-name-part-type="genus" reg="Odorrana">O.</tp:taxon-name-part><tp:taxon-name-part taxon-name-part-type="species" reg="fengkaiensis">fengkaiensis</tp:taxon-name-part></tp:taxon-name></italic>, <italic><tp:taxon-name><tp:taxon-name-part taxon-name-part-type="genus" reg="Odorrana">O.</tp:taxon-name-part><tp:taxon-name-part taxon-name-part-type="species" reg="geminata">geminata</tp:taxon-name-part></tp:taxon-name></italic>, <italic><tp:taxon-name><tp:taxon-name-part taxon-name-part-type="genus" reg="Odorrana">O.</tp:taxon-name-part><tp:taxon-name-part taxon-name-part-type="species" reg="gigatympana">gigatympana</tp:taxon-name-part></tp:taxon-name></italic>, <italic><tp:taxon-name><tp:taxon-name-part taxon-name-part-type="genus" reg="Odorrana">O.</tp:taxon-name-part><tp:taxon-name-part taxon-name-part-type="species" reg="grahami">grahami</tp:taxon-name-part></tp:taxon-name></italic>, <italic><tp:taxon-name><tp:taxon-name-part taxon-name-part-type="genus" reg="Odorrana">O.</tp:taxon-name-part><tp:taxon-name-part taxon-name-part-type="species" reg="graminea">graminea</tp:taxon-name-part></tp:taxon-name></italic>, <italic><tp:taxon-name><tp:taxon-name-part taxon-name-part-type="genus" reg="Odorrana">O.</tp:taxon-name-part><tp:taxon-name-part taxon-name-part-type="species" reg="hainanensis">hainanensis</tp:taxon-name-part></tp:taxon-name></italic>, <italic><tp:taxon-name><tp:taxon-name-part taxon-name-part-type="genus" reg="Odorrana">O.</tp:taxon-name-part><tp:taxon-name-part taxon-name-part-type="species" reg="heatwolei">heatwolei</tp:taxon-name-part></tp:taxon-name></italic>, <italic><tp:taxon-name><tp:taxon-name-part taxon-name-part-type="genus" reg="Odorrana">O.</tp:taxon-name-part><tp:taxon-name-part taxon-name-part-type="species" reg="hejiangensis">hejiangensis</tp:taxon-name-part></tp:taxon-name></italic>, <italic><tp:taxon-name><tp:taxon-name-part taxon-name-part-type="genus" reg="Odorrana">O.</tp:taxon-name-part><tp:taxon-name-part taxon-name-part-type="species" reg="hosii">hosii</tp:taxon-name-part></tp:taxon-name></italic>, <italic><tp:taxon-name><tp:taxon-name-part taxon-name-part-type="genus" reg="Odorrana">O.</tp:taxon-name-part><tp:taxon-name-part taxon-name-part-type="species" reg="huanggangensis">huanggangensis</tp:taxon-name-part></tp:taxon-name></italic>, <italic><tp:taxon-name><tp:taxon-name-part taxon-name-part-type="genus" reg="Odorrana">O.</tp:taxon-name-part><tp:taxon-name-part taxon-name-part-type="species" reg="ichangensis">ichangensis</tp:taxon-name-part></tp:taxon-name></italic>, <italic><tp:taxon-name><tp:taxon-name-part taxon-name-part-type="genus" reg="Odorrana">O.</tp:taxon-name-part><tp:taxon-name-part taxon-name-part-type="species" reg="indeprensa">indeprensa</tp:taxon-name-part></tp:taxon-name></italic>, <italic><tp:taxon-name><tp:taxon-name-part taxon-name-part-type="genus" reg="Odorrana">O.</tp:taxon-name-part><tp:taxon-name-part taxon-name-part-type="species" reg="ishikawae">ishikawae</tp:taxon-name-part></tp:taxon-name></italic>, <italic><tp:taxon-name><tp:taxon-name-part taxon-name-part-type="genus" reg="Odorrana">O.</tp:taxon-name-part><tp:taxon-name-part taxon-name-part-type="species" reg="jingdongensis">jingdongensis</tp:taxon-name-part></tp:taxon-name></italic>, <italic><tp:taxon-name><tp:taxon-name-part taxon-name-part-type="genus" reg="Odorrana">O.</tp:taxon-name-part><tp:taxon-name-part taxon-name-part-type="species" reg="junlianensis">junlianensis</tp:taxon-name-part></tp:taxon-name></italic>, <italic><tp:taxon-name><tp:taxon-name-part taxon-name-part-type="genus" reg="Odorrana">O.</tp:taxon-name-part><tp:taxon-name-part taxon-name-part-type="species" reg="khalam">khalam</tp:taxon-name-part></tp:taxon-name></italic>, <italic><tp:taxon-name><tp:taxon-name-part taxon-name-part-type="genus" reg="Odorrana">O.</tp:taxon-name-part><tp:taxon-name-part taxon-name-part-type="species" reg="kuangwuensis">kuangwuensis</tp:taxon-name-part></tp:taxon-name></italic>, <italic><tp:taxon-name><tp:taxon-name-part taxon-name-part-type="genus" reg="Odorrana">O.</tp:taxon-name-part><tp:taxon-name-part taxon-name-part-type="species" reg="kweichowensis">kweichowensis</tp:taxon-name-part></tp:taxon-name></italic>, <italic><tp:taxon-name><tp:taxon-name-part taxon-name-part-type="genus" reg="Odorrana">O.</tp:taxon-name-part><tp:taxon-name-part taxon-name-part-type="species" reg="leporipes">leporipes</tp:taxon-name-part></tp:taxon-name></italic>, <italic><tp:taxon-name><tp:taxon-name-part taxon-name-part-type="genus" reg="Odorrana">O.</tp:taxon-name-part><tp:taxon-name-part taxon-name-part-type="species" reg="liboensis">liboensis</tp:taxon-name-part></tp:taxon-name></italic>, <italic><tp:taxon-name><tp:taxon-name-part taxon-name-part-type="genus" reg="Odorrana">O.</tp:taxon-name-part><tp:taxon-name-part taxon-name-part-type="species" reg="lipuensis">lipuensis</tp:taxon-name-part></tp:taxon-name></italic>, <italic><tp:taxon-name><tp:taxon-name-part taxon-name-part-type="genus" reg="Odorrana">O.</tp:taxon-name-part><tp:taxon-name-part taxon-name-part-type="species" reg="livida">livida</tp:taxon-name-part></tp:taxon-name></italic>, <italic><tp:taxon-name><tp:taxon-name-part taxon-name-part-type="genus" reg="Odorrana">O.</tp:taxon-name-part><tp:taxon-name-part taxon-name-part-type="species" reg="lungshengensis">lungshengensis</tp:taxon-name-part></tp:taxon-name></italic>, <italic><tp:taxon-name><tp:taxon-name-part taxon-name-part-type="genus" reg="Odorrana">O.</tp:taxon-name-part><tp:taxon-name-part taxon-name-part-type="species" reg="macrotympana">macrotympana</tp:taxon-name-part></tp:taxon-name></italic>, <italic><tp:taxon-name><tp:taxon-name-part taxon-name-part-type="genus" reg="Odorrana">O.</tp:taxon-name-part><tp:taxon-name-part taxon-name-part-type="species" reg="margaretae">margaretae</tp:taxon-name-part></tp:taxon-name></italic>, <italic><tp:taxon-name><tp:taxon-name-part taxon-name-part-type="genus" reg="Odorrana">O.</tp:taxon-name-part><tp:taxon-name-part taxon-name-part-type="species" reg="mawphlangensis">mawphlangensis</tp:taxon-name-part></tp:taxon-name></italic>, <italic><tp:taxon-name><tp:taxon-name-part taxon-name-part-type="genus" reg="Odorrana">O.</tp:taxon-name-part><tp:taxon-name-part taxon-name-part-type="species" reg="monjerai">monjerai</tp:taxon-name-part></tp:taxon-name></italic>, <italic><tp:taxon-name><tp:taxon-name-part taxon-name-part-type="genus" reg="Odorrana">O.</tp:taxon-name-part><tp:taxon-name-part taxon-name-part-type="species" reg="morafkai">morafkai</tp:taxon-name-part></tp:taxon-name></italic>, <italic><tp:taxon-name><tp:taxon-name-part taxon-name-part-type="genus" reg="Odorrana">O.</tp:taxon-name-part><tp:taxon-name-part taxon-name-part-type="species" reg="mutschmanni">mutschmanni</tp:taxon-name-part></tp:taxon-name></italic>, <italic><tp:taxon-name><tp:taxon-name-part taxon-name-part-type="genus" reg="Odorrana">O.</tp:taxon-name-part><tp:taxon-name-part taxon-name-part-type="species" reg="nanjiangensis">nanjiangensis</tp:taxon-name-part></tp:taxon-name></italic>, <italic><tp:taxon-name><tp:taxon-name-part taxon-name-part-type="genus" reg="Odorrana">O.</tp:taxon-name-part><tp:taxon-name-part taxon-name-part-type="species" reg="narina">narina</tp:taxon-name-part></tp:taxon-name></italic>, <italic><tp:taxon-name><tp:taxon-name-part taxon-name-part-type="genus" reg="Odorrana">O.</tp:taxon-name-part><tp:taxon-name-part taxon-name-part-type="species" reg="orba">orba</tp:taxon-name-part></tp:taxon-name></italic>, <italic><tp:taxon-name><tp:taxon-name-part taxon-name-part-type="genus" reg="Odorrana">O.</tp:taxon-name-part><tp:taxon-name-part taxon-name-part-type="species" reg="sangzhiensis">sangzhiensis</tp:taxon-name-part></tp:taxon-name></italic>, <italic><tp:taxon-name><tp:taxon-name-part taxon-name-part-type="genus" reg="Odorrana">O.</tp:taxon-name-part><tp:taxon-name-part taxon-name-part-type="species" reg="schmackeri">schmackeri</tp:taxon-name-part></tp:taxon-name></italic>, <italic><tp:taxon-name><tp:taxon-name-part taxon-name-part-type="genus" reg="Odorrana">O.</tp:taxon-name-part><tp:taxon-name-part taxon-name-part-type="species" reg="sinica">sinica</tp:taxon-name-part></tp:taxon-name></italic>, <italic><tp:taxon-name><tp:taxon-name-part taxon-name-part-type="genus" reg="Odorrana">O.</tp:taxon-name-part><tp:taxon-name-part taxon-name-part-type="species" reg="splendida">splendida</tp:taxon-name-part></tp:taxon-name></italic>, <italic><tp:taxon-name><tp:taxon-name-part taxon-name-part-type="genus" reg="Odorrana">O.</tp:taxon-name-part><tp:taxon-name-part taxon-name-part-type="species" reg="supranarina">supranarina</tp:taxon-name-part></tp:taxon-name></italic>, <italic><tp:taxon-name><tp:taxon-name-part taxon-name-part-type="genus" reg="Odorrana">O.</tp:taxon-name-part><tp:taxon-name-part taxon-name-part-type="species" reg="swinhoana">swinhoana</tp:taxon-name-part></tp:taxon-name></italic>, <italic><tp:taxon-name><tp:taxon-name-part taxon-name-part-type="genus" reg="Odorrana">O.</tp:taxon-name-part><tp:taxon-name-part taxon-name-part-type="species" reg="tianmuii">tianmuii</tp:taxon-name-part></tp:taxon-name></italic>, <italic><tp:taxon-name><tp:taxon-name-part taxon-name-part-type="genus" reg="Odorrana">O.</tp:taxon-name-part><tp:taxon-name-part taxon-name-part-type="species" reg="tiannanensis">tiannanensis</tp:taxon-name-part></tp:taxon-name></italic>, <italic><tp:taxon-name><tp:taxon-name-part taxon-name-part-type="genus" reg="Odorrana">O.</tp:taxon-name-part><tp:taxon-name-part taxon-name-part-type="species" reg="utsunomiyaorum">utsunomiyaorum</tp:taxon-name-part></tp:taxon-name></italic>, <italic><tp:taxon-name><tp:taxon-name-part taxon-name-part-type="genus" reg="Odorrana">O.</tp:taxon-name-part><tp:taxon-name-part taxon-name-part-type="species" reg="wuchuanensis">wuchuanensis</tp:taxon-name-part></tp:taxon-name></italic>, and <italic><tp:taxon-name><tp:taxon-name-part taxon-name-part-type="genus" reg="Odorrana">O.</tp:taxon-name-part><tp:taxon-name-part taxon-name-part-type="species" reg="yizhangensis">yizhangensis</tp:taxon-name-part></tp:taxon-name></italic>).</p></tp:treatment-sec><tp:treatment-sec><!--Section generated to contain objects referenced in tp:taxon-treatment.--><fig id="F1" position="float" orientation="portrait"><object-id xmlns:xlink="http://www.w3.org/1999/xlink" content-type="doi" xlink:type="simple">10.3897/zookeys.1190.109886.figure1</object-id><object-id xmlns:xlink="http://www.w3.org/1999/xlink" content-type="arpha" xlink:type="simple">7BDD6FED-A64C-5BD2-8D38-E7263C896234</object-id><label>Figure 1.</label><caption><p><bold>A</bold> distributions of the subgenus <tp:taxon-name><tp:taxon-name-part taxon-name-part-type="genus" reg="Odorrana">Odorrana</tp:taxon-name-part> (<tp:taxon-name-part taxon-name-part-type="subgenus" reg="Bamburana">Bamburana</tp:taxon-name-part>)</tp:taxon-name>, and <bold>B</bold> habitat of <tp:taxon-name><tp:taxon-name-part taxon-name-part-type="genus" reg="Odorrana">O.</tp:taxon-name-part> (<tp:taxon-name-part taxon-name-part-type="subgenus" reg="Bamburana">B.</tp:taxon-name-part>) <tp:taxon-name-part taxon-name-part-type="species" reg="damingshanensis">damingshanensis</tp:taxon-name-part></tp:taxon-name> sp. nov. Abbreviations: <abbrev xmlns:xlink="http://www.w3.org/1999/xlink" xlink:title="Damingshan" id="ABBRID0EHIAE" xlink:type="simple">DMS</abbrev> = Damingshan, <abbrev xmlns:xlink="http://www.w3.org/1999/xlink" xlink:title="Dayaoshan" id="ABBRID0ELIAE" xlink:type="simple">DYS</abbrev> = Dayaoshan, <abbrev xmlns:xlink="http://www.w3.org/1999/xlink" xlink:title="Shiwandashan" id="ABBRID0EPIAE" xlink:type="simple">SWDS</abbrev> = Shiwandashan, <abbrev xmlns:xlink="http://www.w3.org/1999/xlink" xlink:title="Huaping" id="ABBRID0ETIAE" xlink:type="simple">HP</abbrev> = Huaping, <abbrev xmlns:xlink="http://www.w3.org/1999/xlink" xlink:title="Diding" id="ABBRID0EXIAE" xlink:type="simple">DD</abbrev> = Diding.</p></caption><graphic xmlns:xlink="http://www.w3.org/1999/xlink" xlink:href="zookeys-1190-131_article-109886__-g001.jpg" position="float" orientation="portrait" xlink:type="simple" id="oo_973869.jpg"><uri content-type="original_file" xlink:type="simple">https://binary.pensoft.net/fig/973869</uri></graphic></fig><table-wrap id="T2" position="float" orientation="portrait"><label>Table 2.</label><caption><p>Morphological comparisons. Abbreviations: <abbrev xmlns:xlink="http://www.w3.org/1999/xlink" xlink:title="Damingshan" id="ABBRID0EXUBI" xlink:type="simple">DMS</abbrev> = Damingshan, <abbrev xmlns:xlink="http://www.w3.org/1999/xlink" xlink:title="Dayaoshan" id="ABBRID0E2UBI" xlink:type="simple">DYS</abbrev> = Dayaoshan, <abbrev xmlns:xlink="http://www.w3.org/1999/xlink" xlink:title="Shiwandashan" id="ABBRID0E6UBI" xlink:type="simple">SWDS</abbrev> = Shiwandashan, <abbrev xmlns:xlink="http://www.w3.org/1999/xlink" xlink:title="snout-vent length" id="ABBRID0EDVBI" xlink:type="simple">SVL</abbrev> = snout-vent length, <abbrev xmlns:xlink="http://www.w3.org/1999/xlink" xlink:title="Standard deviation" id="ABBRID0EHVBI" xlink:type="simple">SD</abbrev> = Standard deviation.</p></caption><table id="TID0EAGDI" rules="all"><tbody><tr><th rowspan="2" colspan="1">Character</th><th rowspan="1" colspan="2"><abbrev xmlns:xlink="http://www.w3.org/1999/xlink" xlink:title="snout-vent length" id="ABBRID0EXVBI" xlink:type="simple">SVL</abbrev> (mean ± <abbrev xmlns:xlink="http://www.w3.org/1999/xlink" xlink:title="Standard deviation" id="ABBRID0E2VBI" xlink:type="simple">SD</abbrev>, ranges)</th><th rowspan="2" colspan="1"><abbrev xmlns:xlink="http://www.w3.org/1999/xlink" xlink:title="snout-vent length" id="ABBRID0EDWBI" xlink:type="simple">SVL</abbrev> of female / <abbrev xmlns:xlink="http://www.w3.org/1999/xlink" xlink:title="snout-vent length" id="ABBRID0EHWBI" xlink:type="simple">SVL</abbrev> of male</th><th rowspan="2" colspan="1">Tip of snout strongly projecting beyond margin of the lower jaw</th><th rowspan="2" colspan="1">Vocal sac</th><th rowspan="2" colspan="1">Rear of the back with horny tubercles</th><th rowspan="2" colspan="1">Pineal ocellus</th><th rowspan="2" colspan="1">Sternum widened posteriorly without notch</th><th rowspan="2" colspan="1">Upper lip with sawtooth spinules</th><th rowspan="2" colspan="1">Relative lengths of fingers</th><th rowspan="2" colspan="1">References</th></tr><tr><th rowspan="1" colspan="1">Male</th><th rowspan="1" colspan="1">Female</th></tr><tr><td rowspan="1" colspan="1">DMS_II <tp:taxon-name><tp:taxon-name-part taxon-name-part-type="genus" reg="Odorrana">O.</tp:taxon-name-part> (<tp:taxon-name-part taxon-name-part-type="subgenus" reg="Bamburana">B.</tp:taxon-name-part>) <tp:taxon-name-part taxon-name-part-type="species" reg="damingshanensis">damingshanensis</tp:taxon-name-part></tp:taxon-name> sp. nov.</td><td rowspan="1" colspan="1">53.3 ± 1.3 (52.3–54.8) <italic>n</italic> = 3</td><td rowspan="1" colspan="1">78.0 ± 4.5 (74.8–81.2) <italic>n</italic> = 2</td><td rowspan="1" colspan="1">1.46</td><td rowspan="1" colspan="1">No</td><td rowspan="1" colspan="1">External</td><td rowspan="1" colspan="1">Yes</td><td rowspan="1" colspan="1">Yes</td><td rowspan="1" colspan="1">Yes</td><td rowspan="1" colspan="1">Yes</td><td rowspan="1" colspan="1">II &lt; IV &lt; I &lt; III</td><td rowspan="1" colspan="1">This study</td></tr><tr><td rowspan="1" colspan="1">
                  <abbrev xmlns:xlink="http://www.w3.org/1999/xlink" xlink:title="Dayaoshan" id="ABBRID0EJZBI" xlink:type="simple">DYS</abbrev>
                  <tp:taxon-name><tp:taxon-name-part taxon-name-part-type="genus" reg="Odorrana">O.</tp:taxon-name-part> (<tp:taxon-name-part taxon-name-part-type="subgenus" reg="Bamburana">B.</tp:taxon-name-part>) <tp:taxon-name-part taxon-name-part-type="species" reg="versabilis">versabilis</tp:taxon-name-part></tp:taxon-name>
                </td><td rowspan="1" colspan="1">76.4 ± 4.1 (71.7–79.4) <italic>n</italic> = 3</td><td rowspan="1" colspan="1">78.0 ± 1.9 (77.0–82.4) <italic>n</italic> = 7</td><td rowspan="1" colspan="1">1.02</td><td rowspan="1" colspan="1">Yes</td><td rowspan="1" colspan="1">Internal</td><td rowspan="1" colspan="1">No</td><td rowspan="1" colspan="1">Yes</td><td rowspan="1" colspan="1">Yes</td><td rowspan="1" colspan="1">Yes</td><td rowspan="1" colspan="1">II &lt; IV &lt; I &lt; III</td><td rowspan="1" colspan="1">This study</td></tr><tr><td rowspan="1" colspan="1">DMS_I <tp:taxon-name><tp:taxon-name-part taxon-name-part-type="genus" reg="Odorrana">O.</tp:taxon-name-part> (<tp:taxon-name-part taxon-name-part-type="subgenus" reg="Bamburana">B.</tp:taxon-name-part>) <tp:taxon-name-part taxon-name-part-type="species" reg="trankieni">trankieni</tp:taxon-name-part></tp:taxon-name></td><td rowspan="1" colspan="1">72.5 ± 2.9 (70.2–76.2) <italic>n</italic> = 4</td><td rowspan="1" colspan="1">75.4 ± 5.9 (69.0–80.6) <italic>n</italic> = 3</td><td rowspan="1" colspan="1">1.04</td><td rowspan="1" colspan="1">Yes</td><td rowspan="1" colspan="1">External</td><td rowspan="1" colspan="1">No</td><td rowspan="1" colspan="1">Yes</td><td rowspan="1" colspan="1">Yes</td><td rowspan="1" colspan="1">Yes</td><td rowspan="1" colspan="1">IV &lt; II &lt; I &lt; III</td><td rowspan="1" colspan="1">This study</td></tr><tr><td rowspan="1" colspan="1">
                  <abbrev xmlns:xlink="http://www.w3.org/1999/xlink" xlink:title="Shiwandashan" id="ABBRID0E63BI" xlink:type="simple">SWDS</abbrev>
                  <tp:taxon-name><tp:taxon-name-part taxon-name-part-type="genus" reg="Odorrana">O.</tp:taxon-name-part> (<tp:taxon-name-part taxon-name-part-type="subgenus" reg="Bamburana">B.</tp:taxon-name-part>) <tp:taxon-name-part taxon-name-part-type="species" reg="trankieni">trankieni</tp:taxon-name-part></tp:taxon-name>
                </td><td rowspan="1" colspan="1">71.7 ± 1.3 (70.0–73.1) <italic>n</italic> = 5</td><td rowspan="1" colspan="1">80.4 ± 3.5 (76.2–83.9) <italic>n</italic> = 4</td><td rowspan="1" colspan="1">1.12</td><td rowspan="1" colspan="1">Yes</td><td rowspan="1" colspan="1">External</td><td rowspan="1" colspan="1">No</td><td rowspan="1" colspan="1">Yes</td><td rowspan="1" colspan="1">Yes</td><td rowspan="1" colspan="1">Yes</td><td rowspan="1" colspan="1">IV &lt; II &lt; I &lt; III</td><td rowspan="1" colspan="1">This study</td></tr><tr><td rowspan="1" colspan="1">
                  <abbrev xmlns:xlink="http://www.w3.org/1999/xlink" xlink:title="Shiwandashan" id="ABBRID0E35BI" xlink:type="simple">SWDS</abbrev>
                  <tp:taxon-name><tp:taxon-name-part taxon-name-part-type="genus" reg="Odorrana">O.</tp:taxon-name-part> (<tp:taxon-name-part taxon-name-part-type="subgenus" reg="Bamburana">B.</tp:taxon-name-part>) <tp:taxon-name-part taxon-name-part-type="species" reg="yentuensis">yentuensis</tp:taxon-name-part></tp:taxon-name>
                </td><td rowspan="1" colspan="1">43.7 ± 1.3 (40.1–46.9) <italic>n</italic> = 13</td><td rowspan="1" colspan="1">59.9 ± 1.3 (54.1–65.3) <italic>n</italic> = 6</td><td rowspan="1" colspan="1">1.37</td><td rowspan="1" colspan="1">No</td><td rowspan="1" colspan="1">External</td><td rowspan="1" colspan="1">Yes</td><td rowspan="1" colspan="1">Yes</td><td rowspan="1" colspan="1">Yes</td><td rowspan="1" colspan="1">Yes</td><td rowspan="1" colspan="1">II &lt; I &lt; IV &lt; III</td><td rowspan="1" colspan="1">This study</td></tr><tr><td rowspan="1" colspan="1">
                  <tp:taxon-name><tp:taxon-name-part taxon-name-part-type="genus" reg="Odorrana">O.</tp:taxon-name-part> (<tp:taxon-name-part taxon-name-part-type="subgenus" reg="Bamburana">B.</tp:taxon-name-part>) <tp:taxon-name-part taxon-name-part-type="species" reg="exiliversabilis">exiliversabilis</tp:taxon-name-part></tp:taxon-name>
                </td><td rowspan="1" colspan="1">48.7 (42.7–52.4) <italic>n</italic> = 20</td><td rowspan="1" colspan="1">58.1 (51.8–61.8) <italic>n</italic> = 24</td><td rowspan="1" colspan="1">1.19</td><td rowspan="1" colspan="1">No</td><td rowspan="1" colspan="1">Internal</td><td rowspan="1" colspan="1">No</td><td rowspan="1" colspan="1">Yes</td><td rowspan="1" colspan="1">Yes</td><td rowspan="1" colspan="1">Yes</td><td rowspan="1" colspan="1">II &lt; IV &lt; I &lt; III</td><td rowspan="1" colspan="1"><xref ref-type="bibr" rid="B9">Fei et al. 2001</xref>, <xref ref-type="bibr" rid="B13">2012</xref>; <xref ref-type="bibr" rid="B21">Li et al. 2001</xref>; <xref ref-type="bibr" rid="B2">AmphibiaChina 2023</xref></td></tr><tr><td rowspan="1" colspan="1">
                  <tp:taxon-name><tp:taxon-name-part taxon-name-part-type="genus" reg="Odorrana">O.</tp:taxon-name-part> (<tp:taxon-name-part taxon-name-part-type="subgenus" reg="Bamburana">B.</tp:taxon-name-part>) <tp:taxon-name-part taxon-name-part-type="species" reg="nasica">nasica</tp:taxon-name-part></tp:taxon-name>
                </td><td rowspan="1" colspan="1">41.0–46.0; <italic>n</italic> = 4</td><td rowspan="1" colspan="1">60.0–70.7; <italic>n</italic> = 2</td><td rowspan="1" colspan="1">/</td><td rowspan="1" colspan="1">Yes</td><td rowspan="1" colspan="1">External</td><td rowspan="1" colspan="1">No</td><td rowspan="1" colspan="1">No</td><td rowspan="1" colspan="1">Yes</td><td rowspan="1" colspan="1">Yes</td><td rowspan="1" colspan="1">II &lt; IV &lt; I &lt; III</td><td rowspan="1" colspan="1"><xref ref-type="bibr" rid="B3">Boulenger 1903</xref>; <xref ref-type="bibr" rid="B41">Zhang and Wen 2000</xref>; <xref ref-type="bibr" rid="B36">Stuart and Chan-ard 2005</xref>; <xref ref-type="bibr" rid="B37">Tran et al. 2008</xref>; <xref ref-type="bibr" rid="B40">Yang 1991</xref></td></tr><tr><td rowspan="1" colspan="1">
                  <tp:taxon-name><tp:taxon-name-part taxon-name-part-type="genus" reg="Odorrana">O.</tp:taxon-name-part> (<tp:taxon-name-part taxon-name-part-type="subgenus" reg="Bamburana">B.</tp:taxon-name-part>) <tp:taxon-name-part taxon-name-part-type="species" reg="nasuta">nasuta</tp:taxon-name-part></tp:taxon-name>
                </td><td rowspan="1" colspan="1">59.2 (57.1–63.2) <italic>n</italic> = 10</td><td rowspan="1" colspan="1">73.4 (73.1–73.6) <italic>n</italic> = 2</td><td rowspan="1" colspan="1">1.24</td><td rowspan="1" colspan="1">Yes</td><td rowspan="1" colspan="1">External</td><td rowspan="1" colspan="1">No</td><td rowspan="1" colspan="1">Yes</td><td rowspan="1" colspan="1">Yes</td><td rowspan="1" colspan="1">Yes</td><td rowspan="1" colspan="1">II &lt; IV &lt; I &lt; III</td><td rowspan="1" colspan="1"><xref ref-type="bibr" rid="B9">Fei et al. 2001</xref>, <xref ref-type="bibr" rid="B13">2012</xref>; <xref ref-type="bibr" rid="B21">Li et al. 2001</xref>; <xref ref-type="bibr" rid="B6">Chen 2018</xref>; <xref ref-type="bibr" rid="B19">Huang et al. 2020</xref>; <xref ref-type="bibr" rid="B2">AmphibiaChina 2023</xref></td></tr><tr><td rowspan="1" colspan="1">
                  <italic>
                    <tp:taxon-name><tp:taxon-name-part taxon-name-part-type="genus" reg="Odorrana">O.</tp:taxon-name-part><tp:taxon-name-part taxon-name-part-type="species" reg="tormota">tormota</tp:taxon-name-part></tp:taxon-name>
                  </italic>
                </td><td rowspan="1" colspan="1">33.8 (32.0–36.3)</td><td rowspan="1" colspan="1">59.5 (59.0–60.0)</td><td rowspan="1" colspan="1">1.76</td><td rowspan="1" colspan="1">No</td><td rowspan="1" colspan="1">External</td><td rowspan="1" colspan="1">No</td><td rowspan="1" colspan="1">–</td><td rowspan="1" colspan="1">No</td><td rowspan="1" colspan="1">No</td><td rowspan="1" colspan="1">I ≈ II &lt; IV &lt; III</td><td rowspan="1" colspan="1"><xref ref-type="bibr" rid="B38">Wu 1977</xref>; <xref ref-type="bibr" rid="B13">Fei et al. 2012</xref>; <xref ref-type="bibr" rid="B2">AmphibiaChina 2023</xref></td></tr><tr><td rowspan="1" colspan="1">
                  <tp:taxon-name><tp:taxon-name-part taxon-name-part-type="genus" reg="Odorrana">O.</tp:taxon-name-part> (<tp:taxon-name-part taxon-name-part-type="subgenus" reg="Bamburana">B.</tp:taxon-name-part>) <tp:taxon-name-part taxon-name-part-type="species" reg="trankieni">trankieni</tp:taxon-name-part></tp:taxon-name>
                </td><td rowspan="1" colspan="1">75.2–84.1, <italic>n</italic> = 7</td><td rowspan="1" colspan="1">86.2–95.8, <italic>n</italic> = 5</td><td rowspan="1" colspan="1">/</td><td rowspan="1" colspan="1">Yes</td><td rowspan="1" colspan="1">External</td><td rowspan="1" colspan="1">No</td><td rowspan="1" colspan="1">–</td><td rowspan="1" colspan="1">Yes</td><td rowspan="1" colspan="1">Yes</td><td rowspan="1" colspan="1">IV &lt; II &lt; I &lt; III</td><td rowspan="1" colspan="1"><xref ref-type="bibr" rid="B30">Orlov et al. 2003</xref>; <xref ref-type="bibr" rid="B32">Pham et al. 2020</xref></td></tr><tr><td rowspan="1" colspan="1">
                  <tp:taxon-name><tp:taxon-name-part taxon-name-part-type="genus" reg="Odorrana">O.</tp:taxon-name-part> (<tp:taxon-name-part taxon-name-part-type="subgenus" reg="Bamburana">B.</tp:taxon-name-part>) <tp:taxon-name-part taxon-name-part-type="species" reg="versabilis">versabilis</tp:taxon-name-part></tp:taxon-name>
                </td><td rowspan="1" colspan="1">72.4 (69.3–77.8) <italic>n</italic> = 5</td><td rowspan="1" colspan="1">77.0 (70.0–81.4) <italic>n</italic> = 6</td><td rowspan="1" colspan="1">1.06</td><td rowspan="1" colspan="1">Yes</td><td rowspan="1" colspan="1">Internal</td><td rowspan="1" colspan="1">No</td><td rowspan="1" colspan="1">Yes</td><td rowspan="1" colspan="1">Yes</td><td rowspan="1" colspan="1">Yes</td><td rowspan="1" colspan="1">II &lt; IV &lt; I &lt; III</td><td rowspan="1" colspan="1"><xref ref-type="bibr" rid="B22">Liu and Hu 1962</xref>; <xref ref-type="bibr" rid="B9">Fei et al. 2001</xref>, <xref ref-type="bibr" rid="B13">2012</xref>; <xref ref-type="bibr" rid="B21">Li et al. 2001</xref>; <xref ref-type="bibr" rid="B2">AmphibiaChina 2023</xref></td></tr><tr><td rowspan="1" colspan="1">
                  <tp:taxon-name><tp:taxon-name-part taxon-name-part-type="genus" reg="Odorrana">O.</tp:taxon-name-part> (<tp:taxon-name-part taxon-name-part-type="subgenus" reg="Bamburana">B.</tp:taxon-name-part>) <tp:taxon-name-part taxon-name-part-type="species" reg="yentuensis">yentuensis</tp:taxon-name-part></tp:taxon-name>
                </td><td rowspan="1" colspan="1">44.5 (44.3–45.5) <italic>n</italic> = 4</td><td rowspan="1" colspan="1">60.9 (59.3–61.9) <italic>n</italic> = 6</td><td rowspan="1" colspan="1">1.37</td><td rowspan="1" colspan="1">No</td><td rowspan="1" colspan="1">External</td><td rowspan="1" colspan="1">Yes</td><td rowspan="1" colspan="1">Yes</td><td rowspan="1" colspan="1">Yes</td><td rowspan="1" colspan="1">Yes</td><td rowspan="1" colspan="1">II &lt; I &lt; IV &lt; III</td><td rowspan="1" colspan="1"><xref ref-type="bibr" rid="B37">Tran et al. 2008</xref>; <xref ref-type="bibr" rid="B24">Lu et al. 2016</xref></td></tr></tbody></table></table-wrap></tp:treatment-sec><ref-list><ref id="B9"><mixed-citation xmlns:xlink="http://www.w3.org/1999/xlink" xlink:type="simple"><person-group><name name-style="western"><surname>Fei</surname><given-names>L</given-names></name><name name-style="western"><surname>Ye</surname><given-names>CY</given-names></name><name name-style="western"><surname>Li</surname><given-names>C</given-names></name></person-group> (<year>2001</year>) <article-title>Taxonomic studies of <italic><tp:taxon-name><tp:taxon-name-part taxon-name-part-type="genus">Odorrana</tp:taxon-name-part><tp:taxon-name-part taxon-name-part-type="species">versabilis</tp:taxon-name-part></tp:taxon-name></italic> in China II Descriptions of two new species (<tp:taxon-name><tp:taxon-name-part taxon-name-part-type="class">Amphibia</tp:taxon-name-part></tp:taxon-name>: <tp:taxon-name><tp:taxon-name-part taxon-name-part-type="family">Ranidae</tp:taxon-name-part></tp:taxon-name>).</article-title><source>Acta Zootaxonomica Sinica</source><volume>26</volume>: <fpage>601</fpage>–<lpage>607</lpage>.</mixed-citation></ref><ref id="B10"><mixed-citation xmlns:xlink="http://www.w3.org/1999/xlink" xlink:type="simple"><person-group><name name-style="western"><surname>Fei</surname><given-names>L</given-names></name><name name-style="western"><surname>Ye</surname><given-names>CY</given-names></name><name name-style="western"><surname>Huang</surname><given-names>YZ</given-names></name><name name-style="western"><surname>Jiang</surname><given-names>JP</given-names></name><name name-style="western"><surname>Xie</surname><given-names>F</given-names></name></person-group> (<year>2005</year>) <source>An Illustrated Key to Chinese Amphibians.</source><publisher-name>Sichuan Publishing House of Science and Technology</publisher-name>, <publisher-loc>Chengdu</publisher-loc>, <size units="page">340 pp</size>.</mixed-citation></ref><ref id="B13"><mixed-citation xmlns:xlink="http://www.w3.org/1999/xlink" xlink:type="simple"><person-group><name name-style="western"><surname>Fei</surname><given-names>L</given-names></name><name name-style="western"><surname>Ye</surname><given-names>CY</given-names></name><name name-style="western"><surname>Jiang</surname><given-names>JP</given-names></name></person-group> (<year>2012</year>) Colored Atlas of Chinese Amphibian. Sichuan Publishing Group, Sichuan.</mixed-citation></ref><ref id="B21"><mixed-citation xmlns:xlink="http://www.w3.org/1999/xlink" xlink:type="simple"><person-group><name name-style="western"><surname>Li</surname><given-names>C</given-names></name><name name-style="western"><surname>Ye</surname><given-names>CY</given-names></name><name name-style="western"><surname>Fei</surname><given-names>L</given-names></name></person-group> (<year>2001</year>) <article-title>Taxonomic studies of <italic><tp:taxon-name><tp:taxon-name-part taxon-name-part-type="genus">Odorrana</tp:taxon-name-part><tp:taxon-name-part taxon-name-part-type="species">versabilis</tp:taxon-name-part></tp:taxon-name></italic> in China I. taxonomic status of the geographic populations (<tp:taxon-name><tp:taxon-name-part taxon-name-part-type="class">Amphibia</tp:taxon-name-part></tp:taxon-name>: <tp:taxon-name><tp:taxon-name-part taxon-name-part-type="family">Ranidae</tp:taxon-name-part></tp:taxon-name>).</article-title><source>Acta Zootaxonomica Sinica</source><volume>26</volume>: <fpage>593</fpage>–<lpage>600</lpage>.</mixed-citation></ref><ref id="B2"><mixed-citation xmlns:xlink="http://www.w3.org/1999/xlink" xlink:type="simple">AmphibiaChina (<year>2023</year>) The database of Chinese amphibians. Kunming Institute of Zoology (CAS), Kunming, Yunnan, China. <ext-link xlink:href="http://www.amphibiachina.org/" ext-link-type="uri" xlink:type="simple">http://www.amphibiachina.org/</ext-link></mixed-citation></ref><ref id="B3"><mixed-citation xmlns:xlink="http://www.w3.org/1999/xlink" xlink:type="simple"><person-group><name name-style="western"><surname>Boulenger</surname><given-names>GA</given-names></name></person-group> (<year>1903</year>) <article-title>Descriptions of three new batrachians from Tonkin.</article-title><source>Annals &amp; Magazine of Natural History</source><volume>7</volume>(<issue>12</issue>): <fpage>186</fpage>–<lpage>188</lpage>. <ext-link xlink:href="10.1080/00222930308678835" ext-link-type="doi" xlink:type="simple">https://doi.org/10.1080/00222930308678835</ext-link></mixed-citation></ref><ref id="B41"><mixed-citation xmlns:xlink="http://www.w3.org/1999/xlink" xlink:type="simple"><person-group><name name-style="western"><surname>Zhang</surname><given-names>YX</given-names></name><name name-style="western"><surname>Wen</surname><given-names>YT</given-names></name></person-group> (<year>2000</year>) <source>Guangxi Amphibians.</source><publisher-name>Guangxi Normal University Press</publisher-name>, <publisher-loc>Guilin</publisher-loc>, <size units="page">183 pp</size>.</mixed-citation></ref><ref id="B36"><mixed-citation xmlns:xlink="http://www.w3.org/1999/xlink" xlink:type="simple"><person-group><name name-style="western"><surname>Stuart</surname><given-names>BL</given-names></name><name name-style="western"><surname>Chan-ard</surname><given-names>T</given-names></name></person-group> (<year>2005</year>) <article-title>Two new <italic><tp:taxon-name><tp:taxon-name-part taxon-name-part-type="genus">Huia</tp:taxon-name-part></tp:taxon-name></italic> (<tp:taxon-name><tp:taxon-name-part taxon-name-part-type="class">Amphibia</tp:taxon-name-part></tp:taxon-name>: <tp:taxon-name><tp:taxon-name-part taxon-name-part-type="family">Ranidae</tp:taxon-name-part></tp:taxon-name>) from Laos and Thailand.</article-title><source>Copeia</source><volume>2005</volume>(<issue>2</issue>): <fpage>279</fpage>–<lpage>289</lpage>. <ext-link xlink:href="10.1643/CH-04-137R3" ext-link-type="doi" xlink:type="simple">https://doi.org/10.1643/CH-04-137R3</ext-link></mixed-citation></ref><ref id="B37"><mixed-citation xmlns:xlink="http://www.w3.org/1999/xlink" xlink:type="simple"><person-group><name name-style="western"><surname>Tran</surname><given-names>TT</given-names></name><name name-style="western"><surname>Orlov</surname><given-names>NL</given-names></name><name name-style="western"><surname>Nguyen</surname><given-names>TT</given-names></name></person-group> (<year>2008</year>) <article-title>A new species of Cascade Frog of <italic><tp:taxon-name><tp:taxon-name-part taxon-name-part-type="genus">Odorrana</tp:taxon-name-part></tp:taxon-name></italic> Fei, Yi et, Huang, 1990 genus (<tp:taxon-name><tp:taxon-name-part taxon-name-part-type="class">Amphibia</tp:taxon-name-part></tp:taxon-name>: <tp:taxon-name><tp:taxon-name-part taxon-name-part-type="order">Anura</tp:taxon-name-part></tp:taxon-name>: <tp:taxon-name><tp:taxon-name-part taxon-name-part-type="family">Ranidae</tp:taxon-name-part></tp:taxon-name>) from Bac Giang Province (Yen Tu Mountain Range, northeast Vietnam).</article-title><source>Russian Journal of Herpetology</source><volume>15</volume>: <fpage>212</fpage>–<lpage>224</lpage>.</mixed-citation></ref><ref id="B40"><mixed-citation xmlns:xlink="http://www.w3.org/1999/xlink" xlink:type="simple"><person-group><name name-style="western"><surname>Yang</surname><given-names>DT</given-names></name></person-group> (<year>1991</year>) <article-title>Phylogenetic systematics of the Amolops group of ranid frogs of southeastern Asia and the Greater Sunda Islands.</article-title><source>Fieldiana</source><volume>63</volume>: <fpage>1</fpage>–<lpage>31</lpage>. <ext-link xlink:href="10.5962/bhl.title.2854" ext-link-type="doi" xlink:type="simple">https://doi.org/10.5962/bhl.title.2854</ext-link></mixed-citation></ref><ref id="B6"><mixed-citation xmlns:xlink="http://www.w3.org/1999/xlink" xlink:type="simple"><person-group><name name-style="western"><surname>Chen</surname><given-names>WC</given-names></name></person-group> (<year>2018</year>) <article-title><italic><tp:taxon-name><tp:taxon-name-part taxon-name-part-type="genus">Odorrana</tp:taxon-name-part><tp:taxon-name-part taxon-name-part-type="species">nasuta</tp:taxon-name-part></tp:taxon-name></italic>.</article-title><source>Guangxi forestry</source><volume>2018</volume>(<issue>03</issue>): <fpage>1</fpage>–<lpage>33</lpage>.</mixed-citation></ref><ref id="B19"><mixed-citation xmlns:xlink="http://www.w3.org/1999/xlink" xlink:type="simple"><person-group><name name-style="western"><surname>Huang</surname><given-names>Y</given-names></name><name name-style="western"><surname>Wang</surname><given-names>B</given-names></name><name name-style="western"><surname>Yan</surname><given-names>LM</given-names></name><name name-style="western"><surname>Wei</surname><given-names>XM</given-names></name><name name-style="western"><surname>Lin</surname><given-names>L</given-names></name><name name-style="western"><surname>Wei</surname><given-names>JC</given-names></name><name name-style="western"><surname>Li</surname><given-names>HJ</given-names></name></person-group> (<year>2020</year>) <article-title>Observations on the spatial and temporal patterns of amphibian diversity in Damingshan, Guangxi.</article-title><source>Journal of Ecology and Rural Environment</source><volume>36</volume>(<issue>8</issue>): <fpage>968</fpage>–<lpage>974</lpage>.</mixed-citation></ref><ref id="B38"><mixed-citation xmlns:xlink="http://www.w3.org/1999/xlink" xlink:type="simple"><person-group><name name-style="western"><surname>Wu</surname><given-names>GF</given-names></name></person-group> (<year>1977</year>) <article-title>A new species of frogs from Huang-Shan, Anhui, <italic><tp:taxon-name><tp:taxon-name-part taxon-name-part-type="genus">Rana</tp:taxon-name-part><tp:taxon-name-part taxon-name-part-type="species">tormotus</tp:taxon-name-part></tp:taxon-name></italic> Wu.</article-title><source>Acta Zoologica Sinica</source><volume>23</volume>: <fpage>113</fpage>–<lpage>115</lpage>.</mixed-citation></ref><ref id="B30"><mixed-citation xmlns:xlink="http://www.w3.org/1999/xlink" xlink:type="simple"><person-group><name name-style="western"><surname>Orlov</surname><given-names>NL</given-names></name><name name-style="western"><surname>Ngat</surname><given-names>LN</given-names></name><name name-style="western"><surname>Cuc</surname><given-names>HT</given-names></name></person-group> (<year>2003</year>) <article-title>A new species of cascade frog from north Vietnam (<tp:taxon-name><tp:taxon-name-part taxon-name-part-type="family">Ranidae</tp:taxon-name-part></tp:taxon-name>, <tp:taxon-name><tp:taxon-name-part taxon-name-part-type="order">Anura</tp:taxon-name-part></tp:taxon-name>).</article-title><source>Russian Journal of Herpetology</source><volume>10</volume>(<issue>2</issue>): <fpage>123</fpage>–<lpage>134</lpage>. <ext-link xlink:href="10.30906/1026-2296-2003-10-2-123-134" ext-link-type="doi" xlink:type="simple">https://doi.org/10.30906/1026-2296-2003-10-2-123-134</ext-link></mixed-citation></ref><ref id="B32"><mixed-citation xmlns:xlink="http://www.w3.org/1999/xlink" xlink:type="simple"><person-group><name name-style="western"><surname>Pham</surname><given-names>CT</given-names></name><name name-style="western"><surname>Le</surname><given-names>MD</given-names></name><name name-style="western"><surname>Ngo</surname><given-names>HT</given-names></name><name name-style="western"><surname>Nguyen</surname><given-names>TQ</given-names></name></person-group> (<year>2020</year>) <article-title>New records of Cascade Frogs of the genus <italic><tp:taxon-name><tp:taxon-name-part taxon-name-part-type="genus">Odorrana</tp:taxon-name-part></tp:taxon-name></italic> (<tp:taxon-name><tp:taxon-name-part taxon-name-part-type="class">Amphibia</tp:taxon-name-part></tp:taxon-name>: <tp:taxon-name><tp:taxon-name-part taxon-name-part-type="order">Anura</tp:taxon-name-part></tp:taxon-name>: <tp:taxon-name><tp:taxon-name-part taxon-name-part-type="family">Ranidae</tp:taxon-name-part></tp:taxon-name>) from Vietnam.</article-title><source>Academia Journal of Biology</source><volume>42</volume>(<issue>4</issue>): <fpage>33</fpage>–<lpage>40</lpage>. <ext-link xlink:href="10.15625/2615-9023/v42n4.15244" ext-link-type="doi" xlink:type="simple">https://doi.org/10.15625/2615-9023/v42n4.15244</ext-link></mixed-citation></ref><ref id="B22"><mixed-citation xmlns:xlink="http://www.w3.org/1999/xlink" xlink:type="simple"><person-group><name name-style="western"><surname>Liu</surname><given-names>CC</given-names></name><name name-style="western"><surname>Hu</surname><given-names>SQ</given-names></name></person-group> (<year>1962</year>) A herpetological report of Kwangsi. Acta Zootaxonomica Sinica 14(Supplement): 73–104.</mixed-citation></ref><ref id="B24"><mixed-citation xmlns:xlink="http://www.w3.org/1999/xlink" xlink:type="simple"><person-group><name name-style="western"><surname>Lu</surname><given-names>LL</given-names></name><name name-style="western"><surname>Lv</surname><given-names>ZT</given-names></name><name name-style="western"><surname>Wang</surname><given-names>J</given-names></name><name name-style="western"><surname>Wang</surname><given-names>YY</given-names></name></person-group> (<year>2016</year>) <article-title>First record and redescription of <italic><tp:taxon-name><tp:taxon-name-part taxon-name-part-type="genus">Odorrana</tp:taxon-name-part><tp:taxon-name-part taxon-name-part-type="species">yentuensis</tp:taxon-name-part></tp:taxon-name></italic> from China.</article-title><source>Chinese Journal of Wildlife</source><volume>37</volume>: <fpage>390</fpage>–<lpage>394</lpage>.</mixed-citation></ref></ref-list></tp:taxon-treatment>
