# Supplementary material for: ﻿A new species of Odorrana Fei, Ye & Huang, 1990 (Amphibia, Anura, Ranidae) from central Guangxi, China with a discussion of the taxonomy of Odorrana (Bamburana)
Source: Zookeys. 2024 Jan 25;1190:131–52. doi: 10.3897/zookeys.1190.109886 (PMC10835719; doi:10.3897/zookeys.1190.109886)
Supplement: Supplementary material 1 — Supplementary information [file zookeys-1190-131_article-109886__-s001.xls]

## Sheet: Supplementary material 1
Supplementary material 1 Uncorrected p-distance based on 16S gene fragment.
Species
NNU00689_new species
NNU00690_new species	0
NNU00691_new species	0	0
NNU00692_new species	0	0	0
NNU00693_new species	0	0	0	0
NNU20042913_DMS_I	0.0706244	0.0706244	0.0706244	0.0706244	0.0706244
NNU20042914_DMS_I	0.0706244	0.0706244	0.0706244	0.0706244	0.0706244	0
NNU20042915_DMS_I	0.0706244	0.0706244	0.0706244	0.0706244	0.0706244	0	0
NNU202103002_DMS_I	0.0706244	0.0706244	0.0706244	0.0706244	0.0706244	0	0	0
NNU202103003_DMS_I	0.0706244	0.0706244	0.0706244	0.0706244	0.0706244	0	0	0	0
NNU202103004_DMS_I	0.0696008	0.0696008	0.0696008	0.0696008	0.0696008	0.00102249	0.00102249	0.00102249	0.00102249	0.00102249
NNU201303003_(SWDS)	0.0717213	0.0717213	0.0717213	0.0717213	0.0717213	0.0102354	0.0102354	0.0102354	0.0102354	0.0102354	0.00921187
NNU141111_(SWDS)	0.0685773	0.0685773	0.0685773	0.0685773	0.0685773	0.0122699	0.0122699	0.0122699	0.0122699	0.0122699	0.0112474	0.0143296
NNU1401008_(SWDS)	0.0706244	0.0706244	0.0706244	0.0706244	0.0706244	0.0132924	0.0132924	0.0132924	0.0132924	0.0132924	0.0132924	0.0143296	0.00306748
NHMG141103_(SWDS)	0.0716479	0.0716479	0.0716479	0.0716479	0.0716479	0.00306748	0.00306748	0.00306748	0.00306748	0.00306748	0.00204499	0.00921187	0.0112474	0.0132924
NHMG141104_(SWDS)	0.0716479	0.0716479	0.0716479	0.0716479	0.0716479	0.00306748	0.00306748	0.00306748	0.00306748	0.00306748	0.00204499	0.00921187	0.0112474	0.0132924	0.00204499
NHMG141107_(SWDS)	0.0696008	0.0696008	0.0696008	0.0696008	0.0696008	0.00408998	0.00408998	0.00408998	0.00408998	0.00408998	0.00306748	0.0102354	0.0122699	0.0143149	0.00306748	0.00306748
NHMG141113_(SWDS)	0.0696008	0.0696008	0.0696008	0.0696008	0.0696008	0.00408998	0.00408998	0.00408998	0.00408998	0.00408998	0.00306748	0.0102354	0.0122699	0.0143149	0.00306748	0.00306748	0
KX893900_O. (B.) trankieni	0.0543071	0.0543071	0.0543071	0.0543071	0.0543071	0.00934579	0.00934579	0.00934579	0.00934579	0.00934579	0.00934579	0.0130841	0.00373832	0.00186916	0.0130841	0.011215	0.0130841	0.0130841
KX893890_O. (B.) trankieni	0.0505618	0.0505618	0.0505618	0.0505618	0.0505618	0.00934579	0.00934579	0.00934579	0.00934579	0.00934579	0.00934579	0.0168224	0.00747664	0.00934579	0.0130841	0.011215	0.0130841	0.0130841	0.00747664
KX893889_O. (B.) trankieni	0.0674157	0.0674157	0.0674157	0.0674157	0.0674157	0.0186916	0.0186916	0.0186916	0.0186916	0.0186916	0.0186916	0.0224299	0.0205607	0.0186916	0.0224299	0.0205607	0.0224299	0.0224299	0.0168224	0.0205607
NNU00637_(DYS)	0.0685072	0.0685072	0.0685072	0.0685072	0.0685072	0.0235174	0.0235174	0.0235174	0.0235174	0.0235174	0.0224949	0.0204708	0.0255624	0.0255624	0.0245399	0.0245399	0.0235174	0.0235174	0.0186916	0.0186916	0.0280374
NNU00638_(DYS)	0.0685072	0.0685072	0.0685072	0.0685072	0.0685072	0.0235174	0.0235174	0.0235174	0.0235174	0.0235174	0.0224949	0.0204708	0.0255624	0.0255624	0.0245399	0.0245399	0.0235174	0.0235174	0.0186916	0.0186916	0.0280374	0.0020429
NNU00639_(DYS)	0.0685072	0.0685072	0.0685072	0.0685072	0.0685072	0.0214724	0.0214724	0.0214724	0.0214724	0.0214724	0.0204499	0.0194473	0.0235174	0.0235174	0.0224949	0.0224949	0.0214724	0.0214724	0.0168224	0.0168224	0.0261682	0.0040858	0.0020429
NNU00640_(DYS)	0.0685072	0.0685072	0.0685072	0.0685072	0.0685072	0.0214724	0.0214724	0.0214724	0.0214724	0.0214724	0.0204499	0.0194473	0.0235174	0.0235174	0.0224949	0.0224949	0.0214724	0.0214724	0.0168224	0.0168224	0.0261682	0.0040858	0.0020429	0
NNU00641_(DYS)	0.0685072	0.0685072	0.0685072	0.0685072	0.0685072	0.0214724	0.0214724	0.0214724	0.0214724	0.0214724	0.0204499	0.0194473	0.0235174	0.0235174	0.0224949	0.0224949	0.0214724	0.0214724	0.0168224	0.0168224	0.0261682	0.0040858	0.0020429	0	0
NNU00647_(DYS)	0.0685072	0.0685072	0.0685072	0.0685072	0.0685072	0.0214724	0.0214724	0.0214724	0.0214724	0.0214724	0.0204499	0.0194473	0.0235174	0.0235174	0.0224949	0.0224949	0.0214724	0.0214724	0.0168224	0.0168224	0.0261682	0.0040858	0.0020429	0	0	0
NNU201908010_(HP)	0.0725971	0.0725971	0.0725971	0.0725971	0.0725971	0.0204499	0.0204499	0.0204499	0.0204499	0.0204499	0.0194274	0.0204708	0.0265849	0.0265849	0.0214724	0.0214724	0.0204499	0.0204499	0.0205607	0.0205607	0.0299065	0.0153218	0.0153218	0.0132789	0.0132789	0.0132789	0.0132789
NNU201908005_(HP)	0.0746421	0.0746421	0.0746421	0.0746421	0.0746421	0.0224949	0.0224949	0.0224949	0.0224949	0.0224949	0.0214724	0.0225179	0.0286299	0.0286299	0.0235174	0.0235174	0.0224949	0.0224949	0.0205607	0.0205607	0.0299065	0.0173647	0.0173647	0.0153218	0.0153218	0.0153218	0.0153218	0.00306122
O. (B.) versabilis_LS	0.0671488	0.0671488	0.0671488	0.0671488	0.0671488	0.0206612	0.0206612	0.0206612	0.0206612	0.0206612	0.0196281	0.0206612	0.0258264	0.0258264	0.0216942	0.0216942	0.0206612	0.0206612	0.0169811	0.0169811	0.0283019	0.0144479	0.0134159	0.0123839	0.0123839	0.0123839	0.0123839	0.00206398	0.00412797
NHMG1401036_(SWDS)	0.0889571	0.0889571	0.0889571	0.0889571	0.0889571	0.0849539	0.0849539	0.0849539	0.0849539	0.0849539	0.0839304	0.0829918	0.0829069	0.0849539	0.0839304	0.0839304	0.0818833	0.0818833	0.0655431	0.0655431	0.076779	0.0736196	0.0736196	0.0715746	0.0715746	0.0715746	0.0715746	0.0787321	0.0766871	0.0732714
NHMG1401035_(SWDS)	0.0858896	0.0858896	0.0858896	0.0858896	0.0858896	0.0849539	0.0849539	0.0849539	0.0849539	0.0849539	0.0839304	0.0829918	0.0829069	0.0849539	0.0839304	0.0839304	0.0818833	0.0818833	0.0692884	0.0692884	0.0805243	0.0736196	0.0736196	0.0715746	0.0715746	0.0715746	0.0715746	0.0807771	0.0787321	0.0753354	0.00714286
NNU00230_(SWDS)	0.0858018	0.0858018	0.0858018	0.0858018	0.0858018	0.0829069	0.0829069	0.0829069	0.0829069	0.0829069	0.0818833	0.0829918	0.0829069	0.0849539	0.0839304	0.0839304	0.0818833	0.0818833	0.0655431	0.0655431	0.076779	0.0715746	0.0715746	0.0695297	0.0695297	0.0695297	0.0695297	0.0787321	0.0766871	0.0732714	0.00816327	0.00510204
O. (B.) yentuensis_Vietnam	0.0728972	0.0728972	0.0728972	0.0728972	0.0728972	0.0617978	0.0617978	0.0617978	0.0617978	0.0617978	0.0617978	0.0655431	0.0636704	0.0655431	0.0655431	0.0636704	0.0617978	0.0617978	0.0636704	0.0636704	0.0749064	0.0524345	0.0524345	0.0505618	0.0505618	0.0505618	0.0505618	0.0580524	0.0580524	0.0566038	0.00934579	0.00747664	0.00186567
O. (B.) exiliversabilis	0.0597938	0.0597938	0.0597938	0.0597938	0.0597938	0.0319258	0.0319258	0.0319258	0.0319258	0.0319258	0.0329557	0.0339856	0.0360453	0.0350154	0.0350154	0.0350154	0.0329557	0.0329557	0.0300752	0.0300752	0.0394737	0.0267765	0.0247168	0.0236869	0.0236869	0.0236869	0.0236869	0.0278064	0.0298661	0.0238095	0.0751802	0.0751802	0.0731205	0.0639098
O. (B.) exiliversabilis	0.0655067	0.0655067	0.0655067	0.0655067	0.0655067	0.0337423	0.0337423	0.0337423	0.0337423	0.0337423	0.0347648	0.035824	0.0378323	0.0368098	0.0368098	0.0368098	0.0357873	0.0357873	0.0299065	0.0299065	0.0392523	0.0306748	0.0286299	0.0265849	0.0265849	0.0265849	0.0265849	0.0296524	0.0316973	0.0258264	0.0788127	0.0788127	0.0767656	0.0636704	0.00205973
O. (B.) nasuta	0.0665302	0.0665302	0.0665302	0.0665302	0.0665302	0.0143149	0.0143149	0.0143149	0.0143149	0.0143149	0.0132924	0.013306	0.0163599	0.0163599	0.0153374	0.0153374	0.0163599	0.0163599	0.00747664	0.0149533	0.0205607	0.0204499	0.0204499	0.0194274	0.0194274	0.0194274	0.0194274	0.0204499	0.0224949	0.017562	0.0798362	0.0798362	0.0777892	0.0599251	0.030896	0.0337423
O. (B.) nasuta	0.0659472	0.0659472	0.0659472	0.0659472	0.0659472	0.0155689	0.0155689	0.0155689	0.0155689	0.0155689	0.0143713	0.0131894	0.0167665	0.0167665	0.0167665	0.0167665	0.0179641	0.0179641	0.00747664	0.0149533	0.0205607	0.0191617	0.0203593	0.0191617	0.0191617	0.0191617	0.0191617	0.0215569	0.0239521	0.0193705	0.0779376	0.0803357	0.0779376	0.0599251	0.0361882	0.039521	0
O. (B.) nasuta	0.0629515	0.0629515	0.0629515	0.0629515	0.0629515	0.0154639	0.0154639	0.0154639	0.0154639	0.0154639	0.014433	0.0144479	0.0175258	0.0175258	0.0164948	0.0164948	0.0175258	0.0175258	0.00753296	0.0150659	0.0207156	0.0216495	0.0206186	0.0195876	0.0195876	0.0195876	0.0195876	0.0216495	0.0237113	0.018595	0.0773196	0.0773196	0.0752577	0.0602637	0.0299897	0.0329897	0.00103093	0
NNU00663_(DD)	0.0827375	0.0827375	0.0827375	0.0827375	0.0827375	0.0848671	0.0848671	0.0848671	0.0848671	0.0848671	0.0838446	0.0880246	0.0869121	0.0889571	0.0858896	0.0858896	0.0838446	0.0838446	0.071028	0.071028	0.082243	0.0796731	0.0776302	0.0755873	0.0755873	0.0755873	0.0755873	0.0796731	0.081716	0.0743034	0.0428571	0.0397959	0.0387755	0.0261682	0.0741504	0.0797546	0.0848671	0.0838323	0.0804124
O. tormota	0.105425	0.105425	0.105425	0.105425	0.105425	0.101331	0.101331	0.101331	0.101331	0.101331	0.100307	0.10041	0.102354	0.102354	0.102354	0.102354	0.100307	0.100307	0.0897196	0.0915888	0.0915888	0.0940695	0.0920245	0.0920245	0.0920245	0.0920245	0.0920245	0.0940695	0.0940695	0.089876	0.116684	0.118731	0.114637	0.104869	0.0824742	0.0849539	0.0992835	0.100599	0.0959752	0.114519
O. tormota	0.107582	0.107582	0.107582	0.107582	0.107582	0.104508	0.104508	0.104508	0.104508	0.104508	0.103484	0.10359	0.105533	0.105533	0.105533	0.105533	0.103484	0.103484	0.0938086	0.0956848	0.0956848	0.0972364	0.0951894	0.0951894	0.0951894	0.0951894	0.0951894	0.0972364	0.0972364	0.0930714	0.119877	0.121926	0.117828	0.109023	0.0856553	0.0881148	0.102459	0.103241	0.0991736	0.117707	0.00204918
O. (B.) nasica	0.0849539	0.0849539	0.0849539	0.0849539	0.0849539	0.0932377	0.0932377	0.0932377	0.0932377	0.0932377	0.0922131	0.094359	0.0932377	0.0952869	0.0942623	0.0942623	0.0922131	0.0922131	0.0731707	0.0731707	0.0825516	0.0859775	0.0839304	0.0818833	0.0818833	0.0818833	0.0818833	0.087001	0.0890481	0.0805785	0.0480082	0.0449438	0.0439224	0.0299625	0.0804124	0.085041	0.0891393	0.0864346	0.0856553	0.0143003	0.119877	0.123077
O. (B.) nasica	0.0910042	0.0910042	0.0910042	0.0910042	0.0910042	0.095288	0.095288	0.095288	0.095288	0.095288	0.0942408	0.0985325	0.0973822	0.0994764	0.0963351	0.0963351	0.0942408	0.0942408	0.0830116	0.0830116	0.0945946	0.0899582	0.0878661	0.0857741	0.0857741	0.0857741	0.0857741	0.0899582	0.0920502	0.0845666	0.0522466	0.0491118	0.0480669	0.0366795	0.0822785	0.0879581	0.095288	0.0935961	0.0908131	0.0104384	0.124607	0.127883	0.0240586
O. (B.) nasica	0.0823775	0.0823775	0.0823775	0.0823775	0.0823775	0.0866388	0.0866388	0.0866388	0.0866388	0.0866388	0.085595	0.0898642	0.0887265	0.0908142	0.0876827	0.0876827	0.085595	0.085595	0.0729367	0.0729367	0.0863724	0.0813347	0.0792492	0.0771637	0.0771637	0.0771637	0.0771637	0.0813347	0.0834202	0.0758693	0.046875	0.04375	0.0427083	0.0326296	0.0757098	0.0814196	0.0866388	0.0858896	0.0821053	0.00312175	0.115866	0.119122	0.0177268	0.0114703
O. andersonii	0.121649	0.121649	0.121649	0.121649	0.121649	0.121649	0.121649	0.121649	0.121649	0.121649	0.120619	0.123839	0.121649	0.123711	0.120619	0.12268	0.119588	0.119588	0.0922787	0.0885122	0.0960452	0.120494	0.118435	0.116375	0.116375	0.116375	0.116375	0.117405	0.119464	0.111111	0.131959	0.135052	0.130928	0.0981132	0.111917	0.114433	0.121649	0.114873	0.11722	0.128733	0.123711	0.126935	0.136082	0.14135	0.132492
O. anlungensis	0.124486	0.124486	0.124486	0.124486	0.124486	0.122428	0.122428	0.122428	0.122428	0.122428	0.122428	0.123584	0.124486	0.125514	0.122428	0.124486	0.122428	0.122428	0.0958647	0.0921053	0.0996241	0.121274	0.119219	0.118191	0.118191	0.118191	0.118191	0.122302	0.12333	0.115942	0.126413	0.128469	0.124358	0.0996241	0.110423	0.111111	0.121399	0.12304	0.116856	0.133607	0.117284	0.120494	0.140947	0.144211	0.135362	0.0811922
O. chapaensis	0.120902	0.120902	0.120902	0.120902	0.120902	0.120902	0.120902	0.120902	0.120902	0.120902	0.119877	0.123077	0.123975	0.126025	0.119877	0.121926	0.118852	0.118852	0.0769231	0.0731707	0.0825516	0.116684	0.114637	0.114637	0.114637	0.114637	0.114637	0.117707	0.119754	0.114669	0.129098	0.129098	0.126025	0.0827068	0.115464	0.116803	0.123975	0.121248	0.121775	0.135107	0.148566	0.151795	0.141538	0.143606	0.136743	0.105749	0.108607
O. chloronota	0.119097	0.119097	0.119097	0.119097	0.119097	0.11408	0.11408	0.11408	0.11408	0.11408	0.115108	0.115226	0.120247	0.121274	0.117163	0.117163	0.116136	0.116136	0.0883459	0.0845865	0.0958647	0.110997	0.108941	0.107914	0.107914	0.107914	0.107914	0.108941	0.110997	0.104772	0.117163	0.118191	0.115108	0.093985	0.104447	0.105858	0.116136	0.111779	0.112836	0.116016	0.121274	0.123584	0.12333	0.125131	0.116352	0.110537	0.110423	0.125385
O. fengkaiensis	0.126294	0.126294	0.126294	0.126294	0.126294	0.122153	0.122153	0.122153	0.122153	0.122153	0.121118	0.118012	0.126294	0.126294	0.122153	0.123188	0.122153	0.122153	0.0998117	0.0998117	0.105461	0.115822	0.113754	0.11272	0.11272	0.11272	0.11272	0.118925	0.120993	0.11366	0.123188	0.125259	0.123188	0.0981132	0.111342	0.114907	0.116977	0.114734	0.112617	0.1303	0.1303	0.132642	0.135751	0.138771	0.135164	0.10395	0.109959	0.121901	0.124481
O. grahami	0.122554	0.122554	0.122554	0.122554	0.122554	0.119464	0.119464	0.119464	0.119464	0.119464	0.119464	0.12268	0.122554	0.122554	0.119464	0.121524	0.118435	0.118435	0.0977444	0.093985	0.101504	0.118313	0.116255	0.114198	0.114198	0.114198	0.114198	0.116255	0.118313	0.109959	0.126674	0.129763	0.125644	0.0979284	0.108696	0.113285	0.122554	0.119565	0.118135	0.123457	0.124614	0.127835	0.128866	0.133825	0.125	0.0194872	0.0759754	0.101538	0.108471
O. graminea	0.106736	0.106736	0.106736	0.106736	0.106736	0.10166	0.10166	0.10166	0.10166	0.10166	0.100622	0.0996885	0.105809	0.107884	0.102697	0.102697	0.100622	0.100622	0.085389	0.0815939	0.0929791	0.100622	0.0985477	0.0975104	0.0975104	0.0975104	0.0975104	0.0985477	0.100622	0.0949896	0.108808	0.109845	0.106736	0.094697	0.0967742	0.0985477	0.102697	0.100728	0.1	0.107772	0.116183	0.118503	0.116062	0.116773	0.107937	0.0987526	0.104772	0.117098	0.0465357
O. hainanensis	0.128497	0.128497	0.128497	0.128497	0.128497	0.126294	0.126294	0.126294	0.126294	0.126294	0.125259	0.122153	0.13147	0.13147	0.125259	0.127329	0.127329	0.127329	0.105263	0.105263	0.107143	0.119048	0.116977	0.118012	0.118012	0.118012	0.118012	0.120083	0.122153	0.115746	0.126425	0.128497	0.126425	0.103578	0.11838	0.119048	0.121118	0.119565	0.117708	0.134576	0.13147	0.133817	0.140041	0.145281	0.139535	0.105919	0.112953	0.120993	0.126556
O. hejiangensis	0.112953	0.112953	0.112953	0.112953	0.112953	0.113872	0.113872	0.113872	0.113872	0.113872	0.113872	0.114907	0.121118	0.119048	0.113872	0.115942	0.112836	0.112836	0.086629	0.086629	0.0960452	0.10559	0.104555	0.10559	0.10559	0.10559	0.10559	0.10559	0.10766	0.101042	0.116062	0.119171	0.116062	0.0886792	0.101871	0.10559	0.112836	0.112319	0.110302	0.115942	0.123188	0.125519	0.120332	0.127253	0.11945	0.086189	0.103734	0.113754	0.113071
O. hosii	0.113497	0.113497	0.113497	0.113497	0.113497	0.117828	0.117828	0.117828	0.117828	0.117828	0.116803	0.115897	0.122951	0.125	0.117828	0.118852	0.116803	0.116803	0.102996	0.0992509	0.104869	0.114637	0.11259	0.113613	0.113613	0.113613	0.113613	0.119754	0.121801	0.113636	0.13306	0.132037	0.132037	0.102996	0.105155	0.108607	0.116803	0.111511	0.113519	0.131902	0.135107	0.137436	0.134221	0.143455	0.135699	0.115226	0.120123	0.139059	0.0973361
O. huanggangensis	0.121244	0.121244	0.121244	0.121244	0.121244	0.117098	0.117098	0.117098	0.117098	0.117098	0.118135	0.119171	0.121244	0.120207	0.118135	0.120207	0.118135	0.118135	0.0964083	0.0982987	0.100189	0.118012	0.115942	0.114907	0.114907	0.114907	0.114907	0.114907	0.115942	0.110417	0.111801	0.114907	0.112836	0.0869565	0.110187	0.110881	0.120207	0.122128	0.117708	0.121118	0.126294	0.128631	0.123316	0.130435	0.123679	0.101765	0.11399	0.119959	0.119418
O. ishikawae	0.131013	0.131013	0.131013	0.131013	0.131013	0.128966	0.128966	0.128966	0.128966	0.128966	0.128966	0.129098	0.132037	0.13306	0.12999	0.131013	0.127943	0.127943	0.088015	0.0842697	0.0973783	0.124744	0.122699	0.123722	0.123722	0.123722	0.123722	0.124744	0.124744	0.119711	0.128966	0.132037	0.12999	0.0863039	0.125644	0.131013	0.126919	0.123501	0.121649	0.139059	0.131013	0.134221	0.144467	0.150785	0.1439	0.106776	0.10041	0.123344	0.12423
O. jingdongensis	0.123584	0.123584	0.123584	0.123584	0.123584	0.118435	0.118435	0.118435	0.118435	0.118435	0.117405	0.118557	0.120494	0.120494	0.117405	0.119464	0.116375	0.116375	0.0921053	0.0921053	0.0977444	0.116255	0.114198	0.11214	0.11214	0.11214	0.11214	0.114198	0.116255	0.108921	0.128733	0.131823	0.127703	0.0979284	0.106625	0.111226	0.120494	0.115942	0.117098	0.125514	0.119464	0.12268	0.131959	0.135933	0.127101	0.025641	0.0770021	0.10359	0.115702
O. junlianensis	0.123584	0.123584	0.123584	0.123584	0.123584	0.120494	0.120494	0.120494	0.120494	0.120494	0.120494	0.123711	0.123584	0.123584	0.120494	0.122554	0.119464	0.119464	0.0996241	0.0958647	0.103383	0.119342	0.117284	0.115226	0.115226	0.115226	0.115226	0.117284	0.119342	0.110996	0.128733	0.131823	0.127703	0.0979284	0.109731	0.114315	0.123584	0.120773	0.119171	0.125514	0.124614	0.127835	0.130928	0.135933	0.127101	0.0184615	0.0770021	0.102564	0.107438
O. kuangwuensis	0.121524	0.121524	0.121524	0.121524	0.121524	0.119464	0.119464	0.119464	0.119464	0.119464	0.118435	0.121649	0.120494	0.122554	0.118435	0.120494	0.117405	0.117405	0.0977444	0.093985	0.103383	0.117284	0.115226	0.113169	0.113169	0.113169	0.113169	0.115226	0.117284	0.110996	0.128733	0.131823	0.127703	0.101695	0.106625	0.110196	0.121524	0.118357	0.117098	0.124486	0.119464	0.12268	0.13299	0.134879	0.12605	0.032888	0.0780287	0.0984615	0.115702
O. leporipes	0.10559	0.10559	0.10559	0.10559	0.10559	0.101554	0.101554	0.101554	0.101554	0.101554	0.100518	0.0975104	0.102591	0.102591	0.102591	0.102591	0.100518	0.100518	0.0852273	0.0852273	0.092803	0.0963731	0.0943005	0.0932642	0.0932642	0.0932642	0.0932642	0.0974093	0.0994819	0.0948905	0.115942	0.115942	0.112836	0.109641	0.0935551	0.0963731	0.100518	0.104116	0.0988554	0.116977	0.12228	0.124611	0.124352	0.126193	0.117336	0.108108	0.108808	0.118012	0.0486039
O. liboensis	0.137072	0.137072	0.137072	0.137072	0.137072	0.139004	0.139004	0.139004	0.139004	0.139004	0.140041	0.142116	0.143154	0.144191	0.140041	0.142116	0.140041	0.140041	0.105364	0.105364	0.111111	0.133817	0.131743	0.13278	0.13278	0.13278	0.13278	0.137967	0.137967	0.133891	0.140187	0.141225	0.137072	0.107486	0.130344	0.13278	0.140041	0.142509	0.138976	0.144191	0.13811	0.141372	0.152807	0.153029	0.146186	0.120833	0.116424	0.125259	0.140479
O. lipuensis	0.137577	0.137577	0.137577	0.137577	0.137577	0.141538	0.141538	0.141538	0.141538	0.141538	0.142564	0.142564	0.145641	0.146667	0.142564	0.144615	0.142564	0.142564	0.106942	0.106942	0.11257	0.138462	0.13641	0.137436	0.137436	0.137436	0.137436	0.140513	0.140513	0.137539	0.141684	0.141684	0.13963	0.112782	0.136082	0.139487	0.14359	0.143029	0.141529	0.141538	0.146817	0.150051	0.149024	0.152311	0.143455	0.126674	0.117163	0.134084	0.147119
O. lungshengensis	0.114669	0.114669	0.114669	0.114669	0.114669	0.119835	0.119835	0.119835	0.119835	0.119835	0.118802	0.122027	0.118802	0.120868	0.119835	0.120868	0.117769	0.117769	0.0998117	0.0960452	0.105461	0.115583	0.113519	0.113519	0.113519	0.113519	0.113519	0.118679	0.119711	0.114345	0.121775	0.124871	0.124871	0.0998117	0.106846	0.107438	0.119835	0.119855	0.115265	0.119711	0.11157	0.114788	0.126033	0.132135	0.123288	0.0773196	0.058642	0.109053	0.115026
O. margaretae	0.129763	0.129763	0.129763	0.129763	0.129763	0.128733	0.128733	0.128733	0.128733	0.128733	0.127703	0.130928	0.128733	0.130793	0.127703	0.129763	0.127703	0.127703	0.101695	0.0979284	0.107345	0.124486	0.124486	0.122428	0.122428	0.122428	0.122428	0.124486	0.126543	0.121244	0.132853	0.134912	0.131823	0.10566	0.116977	0.121524	0.130793	0.123188	0.127329	0.133745	0.131823	0.135052	0.142268	0.144362	0.135504	0.0360082	0.0853032	0.0995893	0.113636
O. mutschmanni	0.120247	0.120247	0.120247	0.120247	0.120247	0.129496	0.129496	0.129496	0.129496	0.129496	0.128469	0.131687	0.13258	0.134635	0.128469	0.130524	0.128469	0.128469	0.0973783	0.093633	0.101124	0.126283	0.126283	0.12423	0.12423	0.12423	0.12423	0.12731	0.129363	0.120207	0.13258	0.134635	0.130524	0.101313	0.114788	0.117163	0.13258	0.127711	0.127329	0.129363	0.12333	0.126543	0.136831	0.141956	0.134172	0.0605128	0.0841026	0.11259	0.113402
O. nanjiangensis	0.11399	0.11399	0.11399	0.11399	0.11399	0.114907	0.114907	0.114907	0.114907	0.114907	0.114907	0.115942	0.122153	0.120083	0.114907	0.116977	0.113872	0.113872	0.0885122	0.0885122	0.0979284	0.106625	0.10559	0.106625	0.106625	0.106625	0.106625	0.106625	0.108696	0.102083	0.115026	0.118135	0.115026	0.0867925	0.102911	0.106625	0.113872	0.113527	0.111342	0.116977	0.124224	0.126556	0.121369	0.127253	0.120507	0.0872274	0.104772	0.11272	0.114108
O. narina	0.102775	0.102775	0.102775	0.102775	0.102775	0.104723	0.104723	0.104723	0.104723	0.104723	0.103696	0.105749	0.107803	0.109856	0.105749	0.105749	0.104723	0.104723	0.0919325	0.0881801	0.101313	0.0985626	0.0985626	0.0985626	0.0985626	0.0985626	0.0985626	0.101643	0.100616	0.0973085	0.0955807	0.0976362	0.0955807	0.0789474	0.0928793	0.0965092	0.103696	0.103365	0.102378	0.105749	0.120123	0.122428	0.103909	0.115668	0.109015	0.120868	0.129897	0.133333	0.116255
O. schmackeri	0.111801	0.111801	0.111801	0.111801	0.111801	0.111686	0.111686	0.111686	0.111686	0.111686	0.111686	0.110651	0.114788	0.113754	0.11272	0.113754	0.110651	0.110651	0.0902256	0.0902256	0.0902256	0.105481	0.103413	0.104447	0.104447	0.104447	0.104447	0.107549	0.109617	0.103125	0.110766	0.112836	0.110766	0.0922787	0.0986501	0.10031	0.106515	0.11339	0.104058	0.11789	0.104447	0.106736	0.12228	0.127119	0.12038	0.0943983	0.0974093	0.106405	0.112953
O. swinhoana	0.0972079	0.0972079	0.0972079	0.0972079	0.0972079	0.100207	0.100207	0.100207	0.100207	0.100207	0.0991736	0.0991736	0.10124	0.10124	0.10124	0.10124	0.0991736	0.0991736	0.0773585	0.0773585	0.0849057	0.089876	0.0919421	0.0909091	0.0909091	0.0909091	0.0909091	0.0919421	0.0919421	0.0893971	0.107438	0.109504	0.107438	0.0735849	0.080829	0.0847107	0.0940083	0.0931076	0.0944964	0.110537	0.109504	0.111801	0.11272	0.120635	0.116034	0.132017	0.135751	0.146543	0.125259
O. tianmuii	0.113071	0.113071	0.113071	0.113071	0.113071	0.108921	0.108921	0.108921	0.108921	0.108921	0.109959	0.113071	0.116183	0.115145	0.109959	0.112033	0.108921	0.108921	0.090566	0.0924528	0.0943396	0.111917	0.109845	0.108808	0.108808	0.108808	0.108808	0.106736	0.107772	0.101253	0.110996	0.114108	0.112033	0.0888469	0.0979167	0.10166	0.112033	0.116223	0.108559	0.116062	0.121244	0.123572	0.120457	0.126327	0.118519	0.0954357	0.103842	0.116977	0.115385
O. tiannanensis	0.124224	0.124224	0.124224	0.124224	0.124224	0.115822	0.115822	0.115822	0.115822	0.115822	0.116856	0.115822	0.123061	0.122027	0.11789	0.118925	0.11789	0.11789	0.0921053	0.0921053	0.101504	0.111686	0.109617	0.110651	0.110651	0.110651	0.110651	0.109617	0.111686	0.105208	0.120083	0.123188	0.121118	0.0960452	0.105919	0.109617	0.114788	0.114596	0.111342	0.123061	0.129266	0.131606	0.13057	0.133475	0.126716	0.0985477	0.107772	0.112603	0.11399
O. wuchuanensis	0.110309	0.110309	0.110309	0.110309	0.110309	0.118557	0.118557	0.118557	0.118557	0.118557	0.117526	0.120743	0.121649	0.123711	0.117526	0.119588	0.116495	0.116495	0.0885122	0.0847458	0.0979284	0.117405	0.115345	0.113285	0.113285	0.113285	0.113285	0.116375	0.118435	0.110073	0.12268	0.125773	0.123711	0.0849057	0.108808	0.112371	0.120619	0.115942	0.116183	0.117405	0.121649	0.124871	0.122807	0.128692	0.119874	0.0442387	0.0811922	0.101643	0.109617
O. yichangensis	0.119835	0.119835	0.119835	0.119835	0.119835	0.113519	0.113519	0.113519	0.113519	0.113519	0.112487	0.113519	0.120743	0.120743	0.112487	0.114551	0.111455	0.111455	0.0883459	0.0883459	0.0977444	0.104231	0.103199	0.104231	0.104231	0.104231	0.104231	0.104231	0.106295	0.0997921	0.120868	0.123967	0.121901	0.0960452	0.103627	0.107327	0.111455	0.108303	0.109034	0.127967	0.115583	0.11789	0.134436	0.138478	0.131718	0.0931677	0.106515	0.116495	0.118925
O. yizhangensis	0.12731	0.12731	0.12731	0.12731	0.12731	0.131417	0.131417	0.131417	0.131417	0.131417	0.13039	0.13258	0.134497	0.13655	0.131417	0.132444	0.129363	0.129363	0.107345	0.103578	0.112994	0.131282	0.129231	0.129231	0.129231	0.129231	0.129231	0.128205	0.130256	0.126294	0.13039	0.132444	0.132444	0.1	0.122934	0.123203	0.134497	0.135981	0.1303	0.130256	0.138604	0.141829	0.137718	0.139706	0.131937	0.0864198	0.0698152	0.114519	0.125644
[truncated: 25 more columns]

## Sheet: Supplementary material 2
Supplementary material 2 Uncorrected p-distance based on COI gene fragment.
Species
NNU00689_new species
NNU00690_new species	0.00160514
NNU00691_new species	0.00160514	0.00321027
NNU00692_new species	0.00160514	0	0.00321027
NNU00693_new species	0	0.00160514	0.00160514	0.00160514
NNU20042913_DMS_I	0.102729	0.104334	0.104334	0.104334	0.102729
NNU20042914_DMS_I	0.102729	0.104334	0.104334	0.104334	0.102729	0.00160514
NNU20042915_DMS_I	0.102729	0.104334	0.104334	0.104334	0.102729	0	0.00160514
NNU202103002_DMS_I	0.104334	0.105939	0.105939	0.105939	0.104334	0.00160514	0.00321027	0.00160514
NNU202103003_DMS_I	0.102729	0.104334	0.104334	0.104334	0.102729	0.00160514	0	0.00160514	0.00321027
NNU202103004_DMS_I	0.101124	0.102729	0.102729	0.102729	0.101124	0.00642055	0.00481541	0.00642055	0.00802568	0.00481541
NHMG141103(SWDS)	0.105939	0.107544	0.107544	0.107544	0.105939	0.00802568	0.00642055	0.00802568	0.00963082	0.00642055	0.00481541
NHMG141104(SWDS)	0.104334	0.105939	0.105939	0.105939	0.104334	0.00642055	0.00481541	0.00642055	0.00802568	0.00481541	0.00321027	0.00481541
NHMG141107(SWDS)	0.101124	0.102729	0.102729	0.102729	0.101124	0.00642055	0.00481541	0.00642055	0.00802568	0.00481541	0.00321027	0.00481541	0.00321027
NHMG141113(SWDS)	0.101124	0.102729	0.102729	0.102729	0.101124	0.00642055	0.00481541	0.00642055	0.00802568	0.00481541	0.00321027	0.00481541	0.00321027	0
NNU00637_(DYS)	0.110754	0.11236	0.11236	0.11236	0.110754	0.0529695	0.0513644	0.0529695	0.0513644	0.0513644	0.0545746	0.0561798	0.0513644	0.0513644	0.0513644
NNU00638_(DYS)	0.110754	0.11236	0.11236	0.11236	0.110754	0.0529695	0.0513644	0.0529695	0.0513644	0.0513644	0.0545746	0.0561798	0.0513644	0.0513644	0.0513644	0
NNU00639_(DYS)	0.110754	0.11236	0.11236	0.11236	0.110754	0.0529695	0.0513644	0.0529695	0.0513644	0.0513644	0.0545746	0.0561798	0.0513644	0.0513644	0.0513644	0	0
NNU00640_(DYS)	0.11236	0.113965	0.113965	0.113965	0.11236	0.0545746	0.0529695	0.0545746	0.0529695	0.0529695	0.0561798	0.0577849	0.0529695	0.0529695	0.0529695	0.00160514	0.00160514	0.00160514
NNU00641_(DYS)	0.11236	0.113965	0.110754	0.113965	0.11236	0.0545746	0.0529695	0.0545746	0.0529695	0.0529695	0.0561798	0.0577849	0.0529695	0.0529695	0.0529695	0.00160514	0.00160514	0.00160514	0.00321027
NNU00647_(DYS)	0.110754	0.11236	0.11236	0.11236	0.110754	0.0529695	0.0513644	0.0529695	0.0513644	0.0513644	0.0545746	0.0561798	0.0513644	0.0513644	0.0513644	0	0	0	0.00160514	0.00160514
NNU201908010_(HP)	0.11878	0.120385	0.120385	0.120385	0.11878	0.0609952	0.05939	0.0609952	0.05939	0.05939	0.0609952	0.0626003	0.0577849	0.0577849	0.0577849	0.0417335	0.0417335	0.0417335	0.0433387	0.0433387	0.0417335
NNU201908005_(HP)	0.117175	0.11878	0.11878	0.11878	0.117175	0.05939	0.0577849	0.05939	0.0577849	0.0577849	0.05939	0.0609952	0.0561798	0.0561798	0.0561798	0.0401284	0.0401284	0.0401284	0.0417335	0.0417335	0.0401284	0.00481541
NHMG1401036_(SWDS)	0.117175	0.11878	0.11878	0.11878	0.117175	0.104334	0.104334	0.104334	0.102729	0.104334	0.104334	0.105939	0.101124	0.101124	0.101124	0.0963082	0.0963082	0.0963082	0.0979133	0.0979133	0.0963082	0.0979133	0.0930979
NHMG1401035_(SWDS)	0.120385	0.12199	0.12199	0.12199	0.120385	0.104334	0.104334	0.104334	0.102729	0.104334	0.104334	0.105939	0.101124	0.101124	0.101124	0.0995185	0.0995185	0.0995185	0.101124	0.101124	0.0995185	0.094703	0.0963082	0.0160514
NNU00230_(SWDS)	0.120385	0.12199	0.12199	0.12199	0.120385	0.104334	0.104334	0.104334	0.102729	0.104334	0.104334	0.105939	0.101124	0.101124	0.101124	0.102729	0.102729	0.102729	0.104334	0.104334	0.102729	0.0979133	0.0963082	0.0160514	0.00321027
NNU00663_(DD)	0.11236	0.113965	0.113965	0.113965	0.11236	0.104334	0.104334	0.104334	0.105939	0.104334	0.104334	0.105939	0.101124	0.101124	0.101124	0.102729	0.102729	0.102729	0.104334	0.104334	0.102729	0.0930979	0.0914928	0.0529695	0.0561798	0.0561798
O. (B.) exiliversabilis	0.102729	0.104334	0.104334	0.104334	0.102729	0.0690209	0.0690209	0.0690209	0.0674157	0.0690209	0.0674157	0.0690209	0.0674157	0.0674157	0.0674157	0.0802568	0.0802568	0.0802568	0.081862	0.081862	0.0802568	0.0770465	0.0786517	0.105939	0.0995185	0.0995185	0.107544
O. tormota	0.152488	0.154093	0.154093	0.154093	0.152488	0.141252	0.141252	0.141252	0.142857	0.141252	0.141252	0.142857	0.138042	0.138042	0.138042	0.144462	0.144462	0.144462	0.144462	0.146067	0.144462	0.154093	0.152488	0.136437	0.128411	0.131621	0.139647	0.142857
